# Supplementary material for: Prevalence and factors influencing drug-resistant tuberculosis in four regions of Ghana
Source: PLoS One. 2025 Sep 9;20(9):e0331958. doi: 10.1371/journal.pone.0331958 (PMC12419598; doi:10.1371/journal.pone.0331958)
Supplement: S1 File — (XLSX) [file pone.0331958.s001.xlsx]

## Sheet: Combined-All
Region	Age	Sex	Weight (Kg)	Height (M)	BMI	Underweight	Overweight	Normal	Marital Status (1/0)	Religion	Educational Level	Category of TB	Previous Treatment	Smoking	Alcohol Intake	Chronic Condition	Major AE	Minor AE	Adverse events	Treatment outcome
Ashanti	33	2	40	1.55	16.6493	1	0	0	1	1	4	1	1	0	0	0	1	0	1	1
Ashanti	36	1	52	1.63	19.5717	1	0	1	1	1	4	1	0	0	0	0	0	1	2	0
Ashanti	35	2	40	1.61	15.4315	1	0	0	1	1	4	1	0	0	0	0	0	0	0	1
Ashanti	20	1	43	1.6	16.7969	1	0	0	0	1	4	1	0	0	0	0	1	0	1	0
Ashanti	67	2	42	1.57	17.0392	1	0	0	1	1	2	1	0	0	1	0	0	0	0	0
Ashanti	38	1	46	1.62	17.5278	1	0	0	0	1	4	1	0	0	0	0	0	1	2	2
Ashanti	70	2	57	1.62	21.7193	1	0	1	0	1	4	1	1	0	0	1	0	1	2	0
Ashanti	72	2	47	1.58	18.8271	1	0	1	0	1	4	1	1	0	0	0	0	0	0	0
Ashanti	31	2	45	1.54	18.9745	1	0	1	0	1	4	1	1	0	0	0	0	0	0	4
Ashanti	19	1	57	1.6	22.2656	1	0	1	0	1	4	1	1	0	1	0	0	1	2	2
Ashanti	43	1	48	1.58	19.2277	1	0	1	1	2	1	1	1	0	0	1	0	0	0	0
Ashanti	24	1	60	1.55	24.974	1	0	1	0	2	4	1	1	0	0	0	0	1	2	1
Ashanti	56	2	82	1.56	33.6949	1	0	1	1	1	4	1	1	0	0	0	1	0	1	4
Ashanti	47	1	56.3	1.58	22.5525	1	0	1	1	1	4	1	1	0	0	0	0	0	0	0
Ashanti	49	1	50	1.6	19.5312	1	0	1	1	1	4	1	1	0	1	0	0	1	2	0
Ashanti	44	1	50	1.55	20.8117	1	0	1	1	1	4	1	1	0	0	0	1	0	1	2
Ashanti	23	1	54	1.62	20.5761	1	0	1	0	1	4	1	1	0	0	0	0	1	2	2
Ashanti	23	1	58	1.64	21.5645	1	0	1	0	1	4	1	0	0	0	0	0	1	2	1
Ashanti	68	1	62	1.58	24.8358	1	0	1	1	1	2	1	0	0	0	0	0	1	2	0
Ashanti	63	1	51	1.55	21.2279	1	0	1	1	1	4	1	0	0	1	0	0	1	2	1
Ashanti	37	2	64.7	1.68	22.9238	1	0	1	0	1	4	1	0	0	0	0	0	1	2	0
Ashanti	17	1	55	1.56	22.6003	1	0	1	0	2	4	1	1	0	0	0	0	1	2	0
Ashanti	44	1	61	1.7	21.1073	1	0	1	1	1	4	1	0	0	0	1	0	0	0	1
Ashanti	41	1	56	1.64	20.8209	1	0	1	0	1	4	1	1	0	0	0	0	1	2	4
Ashanti	43	1	49	1.55	20.3954	1	0	1	1	1	4	1	1	0	0	0	0	1	2	0
Ashanti	47	1	48	1.68	17.0068	1	0	0	1	1	4	1	1	0	0	0	0	0	0	0
Ashanti	50	2	48	1.6	18.75	1	0	1	1	1	4	1	0	0	0	0	0	1	2	1
Ashanti	36	1	46	1.63	17.3134	1	0	0	1	1	4	1	1	0	0	0	0	1	2	0
Ashanti	60	2	43	1.55	17.898	1	0	0	1	1	4	1	0	1	1	0	0	1	2	1
Ashanti	26	1	47	1.65	17.2635	1	0	0	0	1	4	1	0	0	1	0	0	1	2	0
Ashanti	52	1	55	1.6	21.4844	1	0	1	1	1	4	1	1	0	0	1	0	1	2	4
Ashanti	24	1	62	1.52	26.8352	1	0	1	0	1	2	1	0	0	0	0	0	1	2	0
Ashanti	54	1	55	1.66	19.9594	1	0	1	1	1	4	1	0	0	0	0	0	0	0	0
Ashanti	70	1	50	1.54	21.0828	1	0	1	0	1	4	1	1	1	0	0	0	1	2	0
Ashanti	37	2	31	1.67	11.1155	1	0	0	1	1	4	1	0	0	0	0	0	0	0	4
Ashanti	53	1	50	1.53	21.3593	1	0	1	1	1	4	1	1	0	0	0	0	1	2	0
Ashanti	37	1	60	1.68	21.2585	1	0	1	1	1	4	1	0	0	0	0	0	1	2	0
Ashanti	60	1	40	1.68	14.1723	1	0	0	1	1	4	1	1	0	0	0	0	1	2	0
Ashanti	56	1	48	1.58	19.2277	1	0	1	1	1	4	1	1	0	0	0	0	0	0	0
Ashanti	75	1	44	1.54	18.5529	1	0	1	1	1	4	1	1	0	0	0	0	0	0	4
Ashanti	58	1	55.8	1.66	20.2497	1	0	1	1	1	4	1	1	0	0	0	0	1	2	0
Ashanti	27	1	39	1.55	16.2331	1	0	0	0	1	1	1	1	0	0	0	0	1	2	0
Ashanti	56	1	40	1.58	16.0231	1	0	0	0	1	4	1	1	0	0	0	0	1	2	2
Ashanti	26	1	54	1.63	20.3244	1	0	1	0	1	1	1	1	0	0	0	0	0	0	7
Ashanti	37	1	76	1.53	32.4661	1	0	1	1	1	4	1	1	1	0	0	0	0	0	4
Ashanti	41	1	50	1.61	19.2894	1	0	1	1	1	4	1	1	0	0	0	0	1	2	1
Ashanti	41	1	54	1.52	23.3726	1	0	1	1	2	4	1	1	0	0	0	0	1	2	4
Ashanti	29	2	38	1.53	16.2331	1	0	0	0	2	1	1	1	0	0	0	0	0	0	0
Ashanti	19	1	43	1.65	15.7943	1	0	0	0	2	2	1	1	0	0	0	0	0	0	0
Ashanti	50	1	45	1.68	15.9439	1	0	0	1	1	4	1	0	0	0	1	0	0	0	2
Ashanti	60	1	60	1.54	25.2994	1	0	1	1	1	4	1	1	0	0	0	0	0	0	1
Ashanti	34	2	74	1.67	26.5338	1	0	1	0	2	4	1	0	0	0	0	0	1	2	0
Ashanti	34	1	60	1.58	24.0346	1	0	1	0	1	4	1	1	0	0	0	0	1	2	0
Ashanti	61	1	41	1.63	15.4315	1	0	0	1	1	4	1	1	0	0	0	0	0	0	2
Ashanti	21	2	54	1.53	23.0681	1	0	1	0	2	2	1	0	0	0	0	0	0	0	4
Ashanti	42	1	58	1.59	22.9421	1	0	1	1	1	4	1	0	0	0	0	0	1	2	0
Ashanti	53	2	41	1.6	16.0156	1	0	0	1	1	4	1	0	0	0	0	0	0	0	0
Ashanti	53	1	53	1.68	18.7783	1	0	1	1	1	4	1	1	1	0	0	0	1	2	2
Ashanti	49	1	45	1.66	16.3304	1	0	0	0	1	4	1	1	1	1	0	0	1	2	0
Ashanti	29	1	55	1.57	22.3133	1	0	1	1	1	1	1	0	0	0	0	0	0	0	0
Ashanti	68	1	37	1.62	14.0985	1	0	0	0	1	4	1	1	0	1	0	0	1	2	0
Ashanti	26	2	45	1.64	16.7311	1	0	0	0	1	4	1	1	0	0	0	0	1	2	0
Ashanti	21	2	37	1.66	13.4272	1	0	0	0	1	0	1	1	0	0	1	0	1	2	7
Ashanti	68	1	59	1.58	23.634	1	0	1	0	1	4	1	1	0	1	0	0	1	2	2
Ashanti	31	2	51	1.57	20.6905	1	0	1	0	1	1	1	1	0	0	0	0	1	2	0
Ashanti	64	1	64	1.65	23.5078	1	0	1	0	1	4	1	1	0	0	0	0	1	2	0
Ashanti	43	1	45	1.57	18.2563	1	0	0	0	1	4	1	1	0	0	0	0	1	2	2
Ashanti	43	1	71	1.67	25.4581	1	0	1	1	1	4	1	1	0	0	0	0	1	2	0
Ashanti	46	1	87	1.56	35.7495	1	0	1	0	1	4	1	1	0	0	0	0	0	0	1
Ashanti	27	1	51	1.6	19.9219	1	0	1	0	1	1	1	0	0	0	0	1	0	1	1
Ashanti	80	1	48	1.63	18.0662	1	0	0	0	1	4	1	1	0	0	1	0	1	2	2
Ashanti	45	1	54	1.68	19.1327	1	0	1	1	1	4	1	1	0	0	0	1	0	1	1
Ashanti	43	2	30	1.54	12.6497	1	0	0	1	1	4	1	1	0	0	0	1	0	1	0
Ashanti	50	1	44	1.67	15.7768	1	0	0	0	1	4	1	1	0	0	0	0	0	0	4
Ashanti	54	2	51	1.6	19.9219	1	0	1	0	1	4	1	0	0	0	0	1	0	1	0
Ashanti	38	1	48	1.63	18.0662	1	0	0	0	1	4	1	0	1	1	0	0	1	2	0
Ashanti	36	1	54	1.68	19.1327	1	0	1	1	1	4	1	1	0	0	0	0	1	2	1
Ashanti	58	1	30	1.54	12.6497	1	0	0	1	1	4	1	1	0	0	0	0	1	2	0
Ashanti	36	1	44	1.67	15.7768	1	0	0	0	1	4	1	1	1	0	0	0	1	2	0
Ashanti	52	1	41	1.63	15.4315	1	0	0	1	1	2	1	0	0	0	0	0	1	2	0
Ashanti	45	2	54	1.53	23.0681	1	0	1	0	1	2	1	1	0	0	0	0	1	2	1
Ashanti	47	1	58	1.59	22.9421	1	0	1	1	1	2	1	1	1	0	0	0	1	2	0
Ashanti	30	1	41	1.6	16.0156	1	0	0	1	1	2	1	1	0	1	0	0	1	2	1
Ashanti	44	1	53	1.68	18.7783	1	0	1	1	1	2	1	0	0	0	0	1	0	1	0
Ashanti	56	1	45	1.66	16.3304	1	0	0	0	1	2	1	1	0	0	0	0	1	2	0
Ashanti	78	1	55	1.57	22.3133	1	0	1	1	1	1	1	0	0	0	0	0	1	2	2
Ashanti	47	1	43	1.55	17.898	1	0	0	1	1	1	1	1	0	0	0	1	0	1	1
Ashanti	48	1	47	1.65	17.2635	1	0	0	0	1	1	1	0	0	0	0	0	1	2	1
Ashanti	35	2	55	1.60	21.4844	1	0	1	1	1	1	1	1	0	0	0	0	1	2	0
Ashanti	40	1	62	1.52	26.8352	1	0	1	0	1	1	1	1	0	0	0	0	1	2	0
Ashanti	21	1	55	1.66	19.9594	1	0	1	1	2	1	1	0	0	0	0	0	0	0	1
Ashanti	67	1	50	1.54	21.0828	1	0	1	0	1	1	1	1	0	0	0	0	0	0	2
Ashanti	16	1	31	1.67	11.1155	1	0	0	1	1	1	1	0	0	0	0	1	0	1	0
Ashanti	46	1	55.8	1.66	20.2497	1	0	1	1	2	1	1	0	0	0	0	1	0	1	0
Ashanti	36	1	39	1.55	16.2331	1	0	0	0	1	1	1	0	0	0	0	0	1	2	1
Ashanti	38	1	40	1.58	16.0231	1	0	0	0	1	1	1	0	0	0	0	0	0	0	0
Ashanti	59	1	54	1.63	20.3244	1	0	1	0	1	1	1	0	0	0	0	0	0	0	1
Ashanti	47	1	76	1.53	32.4661	1	0	1	1	1	1	1	1	0	0	0	1	0	1	0
Ashanti	65	1	50	1.61	19.2894	1	0	1	1	1	2	1	0	0	0	0	1	0	1	2
Ashanti	54	1	54	1.52	23.3726	1	0	1	1	1	2	1	1	0	0	0	0	1	2	0
Ashanti	43	1	38	1.53	16.2331	1	0	0	0	1	2	1	0	0	0	0	0	1	2	1
Ashanti	42	1	43	1.65	15.7943	1	0	0	1	1	2	1	0	0	0	0	0	0	0	0
Ashanti	70	1	49	1.55	20.3954	1	0	1	1	1	0	1	0	0	0	0	1	0	1	0
Ashanti	32	1	48	1.68	17.0068	1	0	0	1	1	0	1	0	0	0	0	0	0	0	2
Ashanti	40	1	48	1.60	18.75	1	0	1	1	1	0	1	0	0	0	0	0	1	2	2
Ashanti	74	1	46	1.63	17.3134	1	0	0	1	1	0	1	0	1	1	0	0	1	2	1
Ashanti	76	1	40	1.55	16.6493	1	0	0	1	1	0	1	0	0	0	0	0	0	0	2
Ashanti	47	1	52	1.63	19.5717	1	0	1	1	1	0	1	1	0	0	0	0	0	0	1
Ashanti	28	1	40	1.61	15.4315	1	0	0	0	1	0	1	0	0	0	0	0	1	2	2
Ashanti	33	1	41	1.63	15.4315	1	0	0	1	1	4	1	0	1	0	0	0	1	2	1
Ashanti	25	1	54	1.53	23.0681	1	0	1	0	1	4	1	1	0	0	0	0	0	0	1
Ashanti	30	2	58	1.59	22.9421	1	0	1	1	1	4	1	0	0	0	0	1	0	1	2
Ashanti	30	1	41	1.60	16.0156	1	0	0	1	1	4	1	1	0	0	0	1	0	1	2
Ashanti	40	1	53	1.68	18.7783	1	0	1	1	1	4	1	1	0	0	0	0	1	2	1
Ashanti	48	2	45	1.66	16.3304	1	0	0	0	1	4	1	1	0	0	0	0	1	2	0
Ashanti	49	1	55	1.57	22.3133	1	0	1	1	1	4	1	1	0	0	0	0	1	2	1
Ashanti	46	1	37	1.62	14.0985	1	0	0	0	1	2	1	0	0	0	0	0	1	2	0
Ashanti	32	1	45	1.64	16.7311	1	0	0	0	1	4	1	1	0	0	0	0	1	2	1
Ashanti	48	1	37	1.66	13.4272	1	0	0	0	1	4	1	0	0	0	0	0	1	2	1
Ashanti	48	1	59	1.58	23.634	1	0	1	0	1	4	1	1	0	0	0	0	1	2	1
Ashanti	32	2	51	1.57	20.6905	1	0	1	0	1	4	1	0	0	0	0	0	1	2	0
Ashanti	45	2	64	1.65	23.5078	1	0	1	0	1	4	1	0	0	0	0	1	0	1	2
Ashanti	51	1	45	1.57	18.2563	1	0	0	0	1	1	1	0	0	1	0	0	1	2	0
Ashanti	52	1	71	1.67	25.4581	1	0	1	1	1	2	1	1	0	0	0	0	1	2	0
Ashanti	66	1	87	1.56	35.7495	1	0	1	0	1	4	1	1	0	0	0	1	0	1	1
Ashanti	26	2	51	1.60	19.9219	1	0	1	0	2	4	1	1	0	0	0	0	1	2	2
Ashanti	22	2	48	1.63	18.0662	1	0	0	0	1	4	1	0	0	0	0	0	0	0	2
Ashanti	45	1	54	1.68	19.1327	1	0	1	1	1	4	1	0	0	0	0	0	1	2	0
Ashanti	31	1	30	1.54	12.6497	1	0	0	1	2	2	1	0	0	0	0	0	0	0	1
Ashanti	42	1	44	1.67	15.7768	1	0	0	0	1	4	1	0	0	0	0	0	1	2	0
Ashanti	36	1	41	1.63	15.4315	1	0	0	0	1	4	1	1	0	0	0	0	1	2	1
Ashanti	54	1	54	1.53	23.0681	1	0	1	0	1	4	1	1	0	0	0	0	0	0	2
Ashanti	60	2	58	1.59	22.9421	1	0	1	0	1	4	1	0	0	0	0	0	0	0	2
Ashanti	50	2	41	1.60	16.0156	1	0	0	0	1	4	1	0	1	0	0	0	1	2	2
Ashanti	32	1	53	1.68	18.7783	1	0	1	0	1	1	1	0	0	0	0	0	0	0	0
Ashanti	30	2	45	1.66	16.3304	1	0	0	0	1	4	1	1	0	0	0	0	1	2	0
Ashanti	33	1	55	1.57	22.3133	1	0	1	0	1	4	1	1	0	0	0	0	0	0	2
Ashanti	54	1	37	1.62	14.0985	1	0	0	1	1	4	1	1	0	1	0	0	0	0	0
Ashanti	78	2	45	1.64	16.7311	1	0	0	0	1	4	1	0	0	0	0	1	0	1	0
Ashanti	48	1	37	1.66	13.4272	1	0	0	0	1	4	1	0	0	0	0	1	0	1	1
Ashanti	26	1	59	1.58	23.634	1	0	1	0	1	4	1	0	0	0	0	0	0	0	0
Ashanti	41	1	51	1.57	20.6905	1	0	1	0	1	4	1	1	0	0	0	0	0	0	1
Ashanti	32	1	64	1.65	23.5078	1	0	1	0	1	2	1	0	0	0	0	0	0	0	0
Ashanti	41	1	45	1.57	18.2563	1	0	0	0	1	4	1	0	1	0	0	0	0	0	1
Ashanti	44	1	71	1.67	25.4581	1	0	1	0	1	4	1	0	0	0	0	0	1	2	2
Ashanti	60	2	87	1.56	35.7495	1	0	1	0	1	4	1	0	0	0	0	0	1	2	1
Ashanti	51	1	51	1.60	19.9219	1	0	1	0	1	4	1	1	0	0	0	0	0	0	1
Ashanti	46	1	48	1.63	18.0662	1	0	0	1	1	4	1	0	0	1	0	0	0	0	1
Ashanti	50	1	40	1.68	14.1723	1	0	0	1	1	4	1	1	0	0	0	0	1	2	1
Ashanti	35	1	48	1.58	19.2277	1	0	1	1	1	4	1	0	1	1	0	0	1	2	0
Ashanti	0	1	5	1.35	2.74348	1	0	0	0	1	4	1	0	0	0	0	0	1	2	0
Ashanti	31	2	55.8	1.66	20.2497	1	0	1	1	1	4	1	1	0	0	0	0	0	0	0
Ashanti	58	2	39	1.55	16.2331	1	0	0	0	1	1	1	0	1	0	0	0	1	2	1
Ashanti	31	2	40	1.58	16.0231	1	0	0	0	1	4	1	0	0	0	0	1	0	1	2
Ashanti	42	1	54	1.63	20.3244	1	0	1	0	1	1	1	1	0	0	0	0	0	0	1
Ashanti	52	1	76	1.53	32.4661	1	0	1	1	1	4	1	1	1	0	0	0	1	2	0
Ashanti	2	1	50	1.61	19.2894	1	0	1	1	1	4	1	0	0	1	0	1	0	1	0
Ashanti	0	2	5	1.35	2.74348	1	0	0	1	1	4	1	0	0	0	0	0	1	2	2
Ashanti	5	2	38	1.53	16.2331	1	0	0	0	2	1	1	0	0	0	0	0	1	2	0
Ashanti	42	2	76	1.53	32.4661	1	0	1	1	1	4	1	1	0	0	0	0	1	2	2
Ashanti	0	1	5	1.69	1.75064	1	0	0	1	1	4	1	0	0	0	0	0	0	0	0
Ashanti	28	1	54	1.52	23.3726	1	0	1	1	1	4	1	0	0	0	0	0	0	0	1
Ashanti	0	2	5	1.60	1.95312	1	0	0	1	1	4	1	0	0	0	0	1	0	1	2
Ashanti	9	2	43	1.65	15.7943	1	0	0	1	1	4	1	0	0	0	0	1	0	1	0
Ashanti	46	1	49	1.55	20.3954	1	0	1	1	1	4	1	1	0	0	0	0	1	2	0
Ashanti	0	2	7	1.78	2.20932	1	0	0	0	1	4	1	0	0	0	0	0	0	0	2
Ashanti	53	1	48	1.60	18.75	1	0	1	1	1	4	1	0	0	0	0	0	0	0	0
Ashanti	25	2	46	1.63	17.3134	1	0	0	1	1	4	1	0	0	0	0	0	1	2	0
Ashanti	12	2	40	1.55	16.6493	1	0	0	1	1	4	1	0	0	0	0	1	0	1	2
Ashanti	3	2	52	1.63	19.5717	1	0	1	1	1	4	1	0	0	0	1	0	1	2	0
Ashanti	3	1	40	1.61	15.4315	1	0	0	0	1	4	1	1	0	0	0	0	1	2	0
Ashanti	4	1	55	1.57	22.3133	1	0	1	1	1	4	1	0	0	0	0	0	1	2	1
Ashanti	6	1	37	1.62	14.0985	1	0	0	0	1	1	1	0	0	0	0	0	1	2	0
Ashanti	0	1	6	1.34	3.3415	1	0	0	0	1	4	1	0	0	0	0	0	1	2	0
Ashanti	61	2	37	1.66	13.4272	1	0	0	0	1	1	1	1	0	0	0	0	1	2	0
Ashanti	35	1	59	1.58	23.634	1	0	1	0	1	4	1	1	0	0	0	0	1	2	1
Ashanti	48	1	51	1.57	20.6905	1	0	1	0	1	1	1	1	0	0	0	0	0	0	0
Ashanti	37	1	64	1.65	23.5078	1	0	1	0	1	4	1	0	0	0	0	0	1	2	0
Ashanti	30	1	45	1.57	18.2563	1	0	0	0	1	4	1	0	0	0	0	0	1	2	0
Ashanti	42	1	71	1.67	25.4581	1	0	1	1	1	4	1	1	1	1	0	1	0	1	1
Ashanti	72	1	87	1.56	35.7495	1	0	1	0	1	4	1	1	0	0	0	1	0	1	0
Ashanti	61	2	51	1.60	19.9219	1	0	1	0	1	1	1	0	0	0	0	0	0	0	0
Ashanti	35	1	50	1.55	20.8117	1	0	1	1	1	4	1	1	0	0	0	0	1	2	0
Ashanti	48	1	60	1.54	25.2994	1	0	1	1	1	4	1	1	0	0	1	0	1	2	1
Ashanti	37	1	60	1.58	24.0346	1	0	1	1	1	4	1	1	0	0	1	0	1	2	0
Ashanti	30	1	40	1.63	15.0551	1	0	0	1	1	4	1	1	0	0	1	0	1	2	0
Ashanti	42	1	48	1.68	17.0068	1	0	0	1	1	4	1	0	0	0	1	0	1	2	0
Ashanti	72	1	48	1.60	18.75	1	0	1	1	1	4	1	1	0	0	1	0	1	2	1
Ashanti	43	2	46	1.63	17.3134	0	0	0	1	1	4	1	1	0	0	1	0	1	2	0
Ashanti	51	1	54	1.65	19.8347	0	0	1	1	1	2	0	0	0	1	0	0	1	2	0
Ashanti	22	1	54	1.67	19.3625	0	0	1	0	2	3	0	0	0	0	0	0	0	0	0
Ashanti	13	2	25	1.35	13.7174	0	0	0	0	1	2	0	0	0	0	0	0	0	0	1
Ashanti	48	1	49	1.65	17.9982	0	0	0	1	1	4	0	0	0	1	0	0	0	0	0
Ashanti	22	1	52	1.68	18.424	0	0	0	0	1	2	0	0	0	0	0	0	0	0	0
Ashanti	68	1	54	1.63	20.3244	0	0	1	1	2	4	0	0	0	0	1	0	0	0	0
Ashanti	20	1	60	1.32	34.4353	0	1	0	0	1	2	0	0	0	0	0	0	1	2	4
Ashanti	49	1	50	1.69	17.5064	0	0	0	1	1	4	0	0	0	1	1	0	0	0	4
Ashanti	6	2	14	1.15	10.586	0	0	0	0	1	3	0	0	0	0	0	0	0	0	1
Ashanti	1	2	4.5	0.63	11.3379	0	0	0	0	1	4	0	0	0	0	0	0	0	0	1
Ashanti	51	1	54	1.65	19.8347	0	0	1	1	1	2	0	0	0	1	0	0	1	2	0
Ashanti	22	1	54	1.67	19.3625	0	0	1	0	2	3	0	0	0	0	0	0	0	0	0
Ashanti	13	2	25	1.35	13.7174	0	0	0	0	1	2	0	0	0	0	0	0	0	0	1
Ashanti	48	1	49	1.65	17.9982	0	0	0	1	1	4	0	0	0	1	0	0	0	0	0
Ashanti	22	1	52	1.68	18.424	0	0	0	0	1	2	0	0	0	0	0	0	0	0	0
Ashanti	68	1	54	1.63	20.3244	0	0	1	1	2	4	0	0	0	0	1	0	0	0	4
Ashanti	20	1	60	1.32	34.4353	0	1	0	0	1	2	0	0	0	0	0	0	1	2	4
Ashanti	49	1	50	1.69	17.5064	0	0	0	1	1	4	0	0	0	1	1	0	0	0	4
Ashanti	6	2	14	1.25	8.96	0	0	0	0	1	3	0	0	0	0	0	0	0	0	1
Ashanti	1	2	4.5	0.67	10.0245	0	0	0	0	1	4	0	0	0	0	0	0	0	0	1
Ashanti	51	1	54	1.65	19.8347	0	0	1	1	1	2	0	0	0	1	0	0	1	2	0
Ashanti	22	1	54	1.67	19.3625	0	0	1	0	1	3	0	0	0	0	0	0	0	0	0
Ashanti	13	2	25	1.35	13.7174	0	0	0	0	1	2	0	0	0	0	0	0	0	0	1
Ashanti	48	1	49	1.65	17.9982	0	0	0	1	1	4	0	0	0	1	0	0	0	0	0
Ashanti	22	1	52	1.68	18.424	0	0	0	0	1	2	0	0	0	0	0	0	0	0	0
Ashanti	68	1	54	1.63	20.3244	0	0	1	1	1	4	0	0	0	0	1	0	0	0	0
Ashanti	20	1	60	1.32	34.4353	0	1	0	0	1	2	0	0	0	0	0	0	1	2	4
Ashanti	49	1	50	1.69	17.5064	0	0	0	1	1	4	0	0	0	1	1	0	0	0	4
Ashanti	6	2	15	1.35	8.23045	0	0	0	0	1	3	0	0	0	0	0	0	0	0	1
Ashanti	1	2	4.5	0.63	11.3379	0	0	0	0	1	4	0	0	0	0	0	0	0	0	1
Ashanti	51	1	54	1.65	19.8347	0	0	1	1	1	2	0	0	0	1	0	0	1	2	0
Ashanti	22	1	54	1.67	19.3625	0	0	1	0	1	3	0	0	0	0	0	0	0	0	0
Ashanti	13	2	25	1.35	13.7174	0	0	0	0	1	2	0	0	0	0	0	0	0	0	1
Ashanti	48	1	49	1.65	17.9982	0	0	0	1	1	4	0	0	0	1	0	0	0	0	0
Ashanti	22	1	52	1.68	18.424	0	0	0	0	1	2	0	0	0	0	0	0	0	0	0
Ashanti	68	1	54	1.63	20.3244	0	0	1	1	1	4	0	0	0	0	1	0	0	0	0
Ashanti	20	1	60	1.32	34.4353	0	1	0	0	1	2	0	0	0	0	0	0	1	2	4
Ashanti	49	1	50	1.69	17.5064	0	0	0	1	1	4	0	0	0	1	1	0	0	0	4
Ashanti	6	2	14	1.15	10.586	0	0	0	0	1	3	0	0	0	0	0	0	0	0	1
Ashanti	9	2	8	0.95	8.86427	0	0	0	0	1	4	0	0	0	0	0	0	0	0	1
Ashanti	51	1	54	1.65	19.8347	0	0	1	1	1	2	0	0	0	1	0	0	1	2	0
Ashanti	22	1	54	1.67	19.3625	0	0	1	0	1	3	0	0	0	0	0	0	0	0	0
Ashanti	13	2	25	1.35	13.7174	0	0	0	0	1	2	0	0	0	0	0	0	0	0	1
Ashanti	48	1	49	1.65	17.9982	0	0	0	1	1	4	0	0	0	1	0	0	0	0	0
Ashanti	22	1	52	1.68	18.424	0	0	0	0	1	2	0	0	0	0	0	0	0	0	0
Ashanti	68	1	54	1.63	20.3244	0	0	1	1	2	4	0	0	0	0	1	0	0	0	0
Ashanti	20	1	60	1.32	34.4353	0	1	0	0	2	2	0	0	0	0	0	0	1	2	4
Ashanti	49	1	50	1.69	17.5064	0	0	0	1	2	4	0	0	0	1	1	0	0	0	4
Ashanti	6	1	14	1.25	8.96	0	0	0	0	2	3	0	0	0	0	0	0	0	0	1
Ashanti	2	2	5.2	0.84	7.36961	0	0	0	0	2	4	0	0	0	0	0	0	0	0	1
Ashanti	51	1	54	1.65	19.8347	0	0	1	1	1	2	0	0	0	1	0	0	1	2	0
Ashanti	22	1	54	1.67	19.3625	0	0	1	0	1	3	0	0	0	0	0	0	0	0	0
Ashanti	13	2	25	1.35	13.7174	0	0	0	0	1	2	0	0	0	0	0	0	0	0	1
Ashanti	48	1	49	1.65	17.9982	0	0	0	1	1	4	0	0	0	1	0	0	0	0	0
Ashanti	22	1	52	1.68	18.424	0	0	0	0	1	2	0	0	0	0	0	0	0	0	0
Ashanti	68	2	54	1.63	20.3244	0	0	1	1	1	4	0	0	0	0	1	0	0	0	0
Ashanti	20	1	60	1.32	34.4353	0	1	0	0	1	2	0	0	0	0	0	0	1	2	4
Ashanti	49	1	50	1.69	17.5064	0	0	0	1	1	4	0	0	0	1	1	0	0	0	4
Ashanti	6	2	14	1.35	7.68176	0	0	0	0	1	3	0	0	0	0	0	0	0	0	1
Ashanti	3	1	4.8	0.75	8.53333	0	0	0	0	1	4	0	0	0	0	0	0	0	0	1
Ashanti	51	1	54	1.65	19.8347	0	0	1	1	1	2	0	0	0	1	0	0	1	2	0
Ashanti	22	1	54	1.67	19.3625	0	0	1	0	1	3	0	0	0	0	0	0	0	0	0
Ashanti	13	2	25	1.35	13.7174	0	0	0	0	1	2	0	0	0	0	0	0	0	0	1
Ashanti	48	1	49	1.65	17.9982	0	0	0	1	1	4	0	0	0	1	0	0	0	0	0
Ashanti	22	2	52	1.68	18.424	0	0	0	0	1	2	0	0	0	0	0	0	0	0	0
Ashanti	68	1	54	1.63	20.3244	0	0	1	1	2	4	0	0	0	0	1	0	0	0	0
Ashanti	37	1	57	1.71	19.4932	0	0	1	1	1	2	0	0	0	1	0	0	1	2	0
Ashanti	71	2	48	1.72	16.225	0	0	0	1	1	4	0	0	0	0	0	0	1	2	2
Ashanti	54	2	57	1.55	23.7253	0	1	1	1	1	0	0	0	0	0	0	0	1	2	0
Ashanti	54	1	67	1.56	27.5312	0	1	1	1	1	2	0	0	0	0	0	0	1	2	0
Ashanti	50	1	52	1.67	18.6453	0	0	1	1	1	4	0	0	0	0	0	0	1	2	0
Ashanti	42	2	51	1.71	17.4413	0	0	0	1	1	2	0	0	0	0	0	0	1	2	0
Ashanti	39	1	60	1.7	20.7612	0	0	1	0	2	3	0	0	1	0	0	1	0	1	2
Ashanti	50	1	45	1.61	17.3604	0	0	0	1	1	4	0	0	0	1	0	0	1	2	0
Ashanti	67	2	67	1.7	23.1834	0	0	1	1	1	4	0	0	0	0	0	0	1	2	0
Ashanti	61	1	48	1.68	17.0068	0	0	0	1	1	0	0	0	0	0	0	1	0	1	0
Ashanti	40	1	52	1.78	16.4121	0	0	0	1	1	0	0	0	0	0	0	0	1	2	4
Ashanti	27	1	52.45	1.78	16.5541	0	0	0	0	2	2	0	0	0	0	0	0	1	2	0
Ashanti	41	1	39.9	1.78	12.5931	0	0	0	1	1	1	0	0	0	0	0	0	1	2	2
Ashanti	50	1	61.35	1.76	19.8057	0	0	1	1	2	1	0	0	0	0	0	1	0	1	2
Ashanti	37	1	61.2	1.7	21.1765	0	0	1	1	1	1	0	0	0	0	0	0	1	2	0
Ashanti	86	1	47.35	1.68	16.7765	0	0	0	1	1	4	0	0	0	0	0	0	1	2	0
Ashanti	55	1	49.95	1.67	17.9103	0	0	0	1	1	2	0	0	0	0	0	0	1	2	3
Ashanti	38	2	54.6	1.6	21.3281	0	0	1	0	1	1	0	0	0	0	0	0	1	2	0
Ashanti	55	1	56.45	1.68	20.0007	0	0	1	1	1	2	0	0	0	0	0	0	1	2	4
Ashanti	37	1	56.5	1.6	22.0703	0	0	1	1	1	2	0	0	0	0	0	0	1	2	2
Ashanti	24	1	41	1.56	16.8475	0	0	0	1	1	4	0	0	0	0	0	0	1	2	0
Ashanti	64	2	42	1.59	16.6133	0	0	0	1	1	2	0	0	0	0	0	0	1	2	0
Ashanti	48	2	46.7	1.67	16.745	0	0	0	1	2	1	0	0	0	0	0	0	1	2	4
Ashanti	36	1	45	1.71	15.3894	0	0	0	1	1	2	0	0	1	0	1	0	1	2	1
Ashanti	23	1	34	1.58	13.6196	0	0	0	1	1	3	0	0	1	0	1	1	0	1	1
Ashanti	42	1	50	1.47	23.1385	0	0	1	1	1	4	0	0	1	0	0	0	1	2	1
Ashanti	27	1	38.9	1.77	12.4166	0	0	0	1	1	4	0	0	0	1	1	0	1	2	1
Ashanti	70	1	49	1.86	14.1635	0	0	0	1	1	4	0	0	0	0	0	1	0	1	2
Ashanti	87	1	56.5	1.95	14.8586	0	0	0	1	1	4	0	0	0	0	0	0	1	2	2
Ashanti	50	1	54	1.76	17.4329	0	0	1	1	1	1	0	0	0	0	0	0	1	2	0
Ashanti	36	1	60	1.48	27.3923	0	1	1	1	1	4	0	0	0	0	0	0	1	2	0
Ashanti	24	1	54.3	1.48	24.79	0	0	1	1	1	1	0	0	0	0	0	0	1	2	0
Ashanti	43	1	54.2	1.78	17.1064	0	0	0	1	1	4	0	0	0	0	0	0	1	2	2
Ashanti	56	2	45	1.61	17.3604	0	0	0	1	1	4	0	0	0	0	0	0	1	2	0
Ashanti	45	2	56	1.55	23.3091	0	1	1	1	1	4	0	0	0	1	0	0	1	2	0
Ashanti	34	1	47	1.67	16.8525	0	0	0	1	1	3	0	0	0	0	0	0	1	2	0
Ashanti	25	1	49	1.58	19.6283	0	0	1	1	2	2	0	0	0	0	0	0	1	2	2
Ashanti	29	1	51	1.42	25.2926	0	1	1	1	1	4	0	0	0	0	0	0	1	2	1
Ashanti	52	1	40	1.58	16.0231	0	0	0	1	1	4	0	0	0	0	0	0	1	2	1
Ashanti	88	1	55.9	1.74	18.4635	0	0	1	0	1	4	0	0	1	1	0	1	0	1	2
Ashanti	71	2	45.9	1.62	17.4897	0	0	0	1	1	4	0	0	0	0	0	0	1	2	1
Ashanti	58	1	55.2	1.77	17.6195	0	0	0	1	1	2	0	0	0	0	0	1	0	1	2
Ashanti	51	1	70.7	1.5	31.4222	0	1	1	1	1	0	0	0	0	0	0	0	1	2	1
Ashanti	30	1	50.5	1.6	19.7266	0	0	1	0	1	0	0	0	0	0	0	0	1	2	1
Ashanti	67	1	61	1.48	27.8488	0	1	1	1	1	4	0	0	0	1	0	0	1	2	1
Ashanti	56	2	41	1.68	14.5266	0	0	0	1	1	4	0	0	0	0	0	0	1	2	1
Ashanti	49	1	43	1.56	17.6693	0	0	0	1	2	4	0	0	0	1	0	0	1	2	2
Ashanti	51	1	44	1.49	19.8189	0	0	1	1	1	4	0	0	0	1	0	0	1	2	1
Ashanti	54	2	49	1.67	17.5697	0	0	0	1	1	2	0	0	0	0	0	0	1	2	1
Ashanti	43	1	46	1.65	16.8962	0	0	0	1	1	1	0	0	0	0	0	0	1	2	1
Ashanti	72	1	39	1.55	16.2331	0	0	0	1	1	4	0	0	0	0	0	0	1	2	1
Ashanti	29	1	63.5	1.71	21.7161	0	0	1	1	2	1	0	0	0	0	0	0	1	2	2
Ashanti	80	1	56.8	1.85	16.5961	0	0	0	1	1	4	0	0	0	0	0	0	1	2	1
Ashanti	34	1	13	1.64	4.83343	0	0	1	0	1	4	0	0	0	0	0	0	1	2	1
Ashanti	82	1	52	1.72	17.5771	0	0	0	1	1	4	0	0	0	0	0	0	1	2	1
Ashanti	75	2	43	1.7	14.8789	0	0	0	1	1	4	0	0	0	0	0	0	1	2	1
Ashanti	67	1	39	1.57	15.8221	0	0	0	1	1	4	0	0	0	0	0	0	1	2	1
Ashanti	29	1	46.4	1.67	16.6374	0	0	0	1	2	1	0	0	0	0	0	0	1	2	2
Ashanti	43	1	45	1.67	16.1354	0	0	0	0	1	3	0	0	0	0	0	0	0	0	1
Ashanti	35	2	58	1.8	16.6493	0	0	0	0	1	4	0	0	0	0	0	0	0	0	1
Ashanti	20	1	54	1.64	20.0773	0	0	1	1	1	2	0	0	0	1	0	0	1	2	0
Ashanti	41	1	50	1.74	16.5147	0	0	0	0	2	3	0	0	0	0	0	0	0	0	0
Ashanti	32	2	44	1.72	14.8729	0	0	0	0	1	2	0	0	0	0	0	0	0	0	1
Ashanti	46	1	63	1.63	23.7118	0	0	1	1	1	4	0	0	0	1	0	0	0	0	0
Ashanti	36	1	56	1.6	21.875	0	0	1	0	1	2	0	0	0	0	0	0	0	0	0
Ashanti	26	1	58	1.59	22.9421	0	0	1	1	1	4	0	0	0	0	1	0	0	0	0
Ashanti	38	2	51	1.58	20.4294	0	0	1	0	1	2	0	0	0	0	1	0	0	0	1
Ashanti	67	1	45	1.67	16.1354	0	0	0	1	1	1	0	0	1	1	0	0	0	0	1
Ashanti	74	1	55	1.5	24.4444	0	0	1	0	1	0	0	0	0	1	1	0	0	0	1
Ashanti	43	2	43	1.52	18.6115	0	1	1	0	1	2	0	0	0	0	0	0	1	2	6
Ashanti	33	1	54	1.61	20.8325	0	0	1	1	1	4	0	0	0	1	1	0	0	0	6
Ashanti	26	2	44	1.64	16.3593	0	0	0	0	1	3	0	0	0	0	0	0	0	0	1
Ashanti	31	1	43	1.6	16.7969	0	0	0	0	1	4	0	0	0	0	0	0	0	0	1
Ashanti	25	1	42	1.5	18.6667	0	0	1	1	1	2	0	0	0	1	0	0	1	2	0
Ashanti	31	1	46	1.65	16.8962	0	0	0	0	2	3	0	0	0	0	0	0	0	0	0
Ashanti	42	2	46	1.68	16.2982	0	0	0	0	1	2	0	0	0	0	0	0	0	0	1
Ashanti	32	2	47	1.72	15.887	0	0	0	1	1	4	0	0	0	1	0	0	0	0	0
Ashanti	31	1	53	1.65	19.4674	0	0	1	0	1	2	0	0	0	0	0	0	0	0	0
Ashanti	45	1	42	1.55	17.4818	0	0	0	1	1	4	0	0	0	0	1	0	0	0	0
Ashanti	19	1	46	1.58	18.4265	0	0	0	0	1	2	0	0	0	0	1	0	0	0	1
Ashanti	50	1	39	1.6	15.2344	0	0	0	1	1	1	0	0	1	1	0	0	0	0	1
Ashanti	40	2	44	1.65	16.1616	0	0	0	0	1	0	0	0	0	1	1	0	0	0	1
Ashanti	31	1	72	1.65	26.4463	0	1	1	0	1	2	0	0	0	0	0	0	1	2	6
Ashanti	20	2	54	1.7	18.6851	0	0	1	1	1	4	0	0	0	1	1	0	0	0	6
Ashanti	35	1	50	1.62	19.052	0	0	1	0	1	3	0	0	0	0	0	0	0	0	1
Ashanti	61	1	46.5	1.61	17.9391	0	0	0	0	1	4	0	0	0	0	0	0	0	0	1
Ashanti	43	2	43	1.56	17.6693	0	0	1	1	1	2	0	0	0	1	0	0	1	2	0
Ashanti	47	1	43	1.58	17.2248	0	0	1	0	2	3	0	0	0	0	0	0	0	0	0
Ashanti	48	1	58	1.64	21.5645	0	0	1	0	1	2	0	0	0	0	0	0	0	0	1
Ashanti	39	2	50	1.6	19.5312	0	0	1	1	1	4	0	0	0	1	0	0	0	0	0
Ashanti	46	1	43	1.7	14.8789	0	0	0	0	1	2	0	0	0	0	0	0	0	0	0
Ashanti	24	2	36	1.56	14.7929	0	0	0	1	1	4	0	0	0	0	1	0	0	0	0
Ashanti	31	1	47	1.72	15.887	0	0	0	0	1	2	0	0	0	0	1	0	0	0	1
Ashanti	20	1	50	1.66	18.1449	0	0	0	1	1	1	0	0	1	1	0	0	0	0	1
Ashanti	44	2	48	1.65	17.6309	0	0	0	0	1	0	0	0	0	1	1	0	0	0	1
Ashanti	56	2	41	1.65	15.0597	0	1	0	0	1	2	0	0	0	0	0	0	1	2	6
Ashanti	24	1	40	1.65	14.6924	0	0	0	1	1	4	0	0	0	1	1	0	0	0	6
Ashanti	35	1	35.5	1.7	12.2837	0	0	0	0	1	3	0	0	0	0	0	0	0	0	1
Ashanti	63	1	54	1.62	20.5761	0	0	1	0	1	4	0	0	0	0	0	0	0	0	1
Ashanti	52	2	55	1.61	21.2183	0	0	1	1	1	2	0	0	0	1	0	0	1	2	0
Ashanti	16	2	35	1.42	17.3577	0	0	0	0	1	2	0	0	0	0	1	0	0	0	1
Ashanti	32	1	59	1.69	20.6575	0	0	1	1	1	1	0	0	1	1	0	0	0	0	1
Ashanti	32	1	52	1.65	19.1001	0	0	1	0	1	0	0	0	0	1	1	0	0	0	1
Ashanti	16	2	35	1.42	17.3577	0	0	0	0	1	2	0	0	0	0	1	0	0	0	1
Ashanti	32	1	59	1.69	20.6575	0	0	1	1	1	1	0	0	1	1	0	0	0	0	1
Ashanti	32	1	52	1.65	19.1001	0	0	1	0	1	0	0	0	0	1	1	0	0	0	1
Ashanti	16	1	55	1.32	31.5657	0	1	1	0	1	2	0	0	0	0	0	0	1	2	6
Ashanti	49	1	50	1.69	17.5064	0	0	0	1	1	4	0	0	0	1	1	0	0	0	6
Ashanti	6	2	14	1.25	8.96	0	0	0	0	1	3	0	0	0	0	0	0	0	0	1
Ashanti	1	2	4.5	0.64	10.9863	0	0	0	0	1	4	0	0	0	0	0	0	0	0	1
Ashanti	51	1	54	1.65	19.8347	0	0	1	1	1	2	0	0	0	1	0	0	1	2	0
Ashanti	22	1	54	1.67	19.3625	0	0	1	0	2	3	0	0	0	0	0	0	0	0	0
Ashanti	13	2	25	1.35	13.7174	0	0	0	0	1	2	0	0	0	0	0	0	0	0	1
Ashanti	48	1	49	1.65	17.9982	0	0	0	1	1	4	0	0	0	1	0	0	0	0	0
Ashanti	20	1	51	1.68	18.0697	0	0	0	0	1	2	0	0	0	0	0	0	0	0	0
Ashanti	68	1	54	1.63	20.3244	0	0	1	1	1	4	0	0	0	0	1	0	0	0	0
Ashanti	16	2	35	1.42	17.3577	0	0	1	0	1	2	0	0	0	0	1	0	0	0	1
Ashanti	32	1	59	1.69	20.6575	0	0	1	1	1	1	0	0	1	1	0	0	0	0	1
Ashanti	32	1	52	1.65	19.1001	0	0	1	0	1	0	0	0	0	1	1	0	0	0	1
Ashanti	16	2	35	1.42	17.3577	0	0	0	0	1	2	0	0	0	0	1	0	0	0	1
Ashanti	32	1	59	1.69	20.6575	0	0	1	1	1	1	0	0	1	1	0	0	0	0	1
Ashanti	32	1	52	1.65	19.1001	0	0	1	0	1	0	0	0	0	1	1	0	0	0	1
Ashanti	16	1	55	1.32	31.5657	0	1	1	0	1	2	0	0	0	0	0	0	1	2	6
Ashanti	49	1	50	1.69	17.5064	0	0	0	1	1	4	0	0	0	1	1	0	1	2	6
Ashanti	6	2	14	1.2	9.72222	0	0	0	0	1	3	0	0	0	0	0	0	0	0	1
Ashanti	1	2	4.5	0.8	7.03125	0	0	0	0	1	4	0	0	0	0	0	0	0	0	1
Ashanti	51	1	54	1.65	19.8347	0	0	1	1	1	2	0	0	0	1	0	0	1	2	0
Ashanti	22	1	54	1.67	19.3625	0	0	1	0	2	3	0	0	0	0	0	0	0	0	0
Ashanti	13	2	25	1.35	13.7174	0	0	0	0	1	2	0	0	0	0	0	0	0	0	1
Ashanti	48	1	49	1.65	17.9982	0	0	0	1	1	4	0	0	0	1	0	0	0	0	0
Ashanti	20	1	51	1.68	18.0697	0	0	0	0	1	2	0	0	0	0	0	0	0	0	0
Ashanti	68	1	54	1.63	20.3244	0	0	1	1	1	4	0	0	0	0	1	0	0	0	0
Ashanti	16	2	35	1.42	17.3577	0	0	1	0	1	2	0	0	0	0	1	0	0	0	1
Ashanti	32	1	59	1.69	20.6575	0	0	1	1	1	1	0	0	1	1	0	0	0	0	1
Ashanti	32	1	52	1.65	19.1001	0	0	1	0	1	0	0	0	0	1	1	0	0	0	1
Ashanti	16	2	35	1.42	17.3577	0	0	0	0	1	2	0	0	0	0	1	0	0	0	1
Ashanti	32	1	59	1.69	20.6575	0	0	1	1	1	1	0	0	1	1	0	0	0	0	1
Ashanti	32	1	52	1.65	19.1001	0	0	1	0	1	0	0	0	0	1	1	0	0	0	1
Ashanti	16	1	55	1.32	31.5657	0	1	1	0	1	2	0	0	0	0	0	0	1	2	6
Ashanti	49	1	50	1.69	17.5064	0	0	0	1	1	4	0	0	0	1	1	0	1	2	6
Ashanti	6	1	14	1.2	9.72222	0	0	0	0	1	3	0	0	0	0	0	0	0	0	1
Ashanti	3	1	4.5	0.88	5.81095	0	0	0	0	1	4	0	0	0	0	0	0	0	0	1
Ashanti	51	1	54	1.65	19.8347	0	0	1	1	1	2	0	0	0	1	0	0	0	0	0
Ashanti	22	1	54	1.67	19.3625	0	0	1	0	2	3	0	0	0	0	0	0	0	0	0
Ashanti	13	2	25	1.35	13.7174	0	0	0	0	1	2	0	0	0	0	0	0	0	0	1
Ashanti	48	1	49	1.65	17.9982	0	0	0	1	1	4	0	0	0	1	0	0	0	0	0
Ashanti	20	1	51	1.68	18.0697	0	0	0	0	1	2	0	0	0	0	0	0	0	0	0
Ashanti	68	1	54	1.63	20.3244	0	0	1	1	1	4	0	0	0	0	1	0	0	0	0
Ashanti	16	2	35	1.42	17.3577	0	0	0	0	1	2	0	0	0	0	1	0	0	0	1
Ashanti	32	1	59	1.69	20.6575	0	0	1	1	1	1	0	0	1	1	0	0	0	0	1
Ashanti	32	1	52	1.65	19.1001	0	0	1	0	1	0	0	0	0	1	1	0	0	0	1
Ashanti	16	2	35	1.42	17.3577	0	0	0	0	1	2	0	0	0	0	1	0	0	0	1
Ashanti	32	1	59	1.69	20.6575	0	0	1	1	1	1	0	0	1	1	0	0	0	0	1
Ashanti	32	1	52	1.65	19.1001	0	0	1	0	1	0	0	0	0	1	1	0	0	0	1
Ashanti	16	1	55	1.32	31.5657	0	1	1	0	1	2	0	0	0	0	0	0	0	0	6
Ashanti	49	1	50	1.69	17.5064	0	0	0	1	1	4	0	0	0	1	1	0	0	0	6
Ashanti	6	2	14	1.35	7.68176	0	0	0	0	1	3	0	0	0	0	0	0	0	0	1
Ashanti	3	1	4.5	0.9	5.55556	0	0	0	0	1	4	0	0	0	0	0	0	0	0	1
Ashanti	51	1	54	1.65	19.8347	0	0	1	1	1	2	0	0	0	1	0	0	0	0	0
Ashanti	22	1	54	1.67	19.3625	0	0	1	0	2	3	0	0	0	0	0	0	0	0	0
Ashanti	13	2	25	1.35	13.7174	0	0	0	0	1	2	0	0	0	0	0	0	0	0	1
Ashanti	48	1	49	1.65	17.9982	0	0	0	1	1	4	0	0	0	1	0	0	0	0	0
Ashanti	20	1	51	1.68	18.0697	0	0	0	0	1	2	0	0	0	0	0	0	0	0	0
Ashanti	68	1	54	1.63	20.3244	0	0	1	1	1	4	0	0	0	0	1	0	0	0	0
Ashanti	16	2	35	1.42	17.3577	0	0	0	0	1	2	0	0	0	0	1	0	0	0	1
Ashanti	32	1	59	1.69	20.6575	0	0	1	1	1	1	0	0	1	1	0	0	0	0	1
Ashanti	32	1	52	1.65	19.1001	0	0	1	0	1	0	0	0	0	1	1	0	0	0	1
Ashanti	16	2	35	1.42	17.3577	0	0	0	0	1	2	0	0	0	0	1	0	0	0	1
Ashanti	32	1	59	1.69	20.6575	0	0	1	1	1	1	0	0	1	1	0	0	0	0	1
Ashanti	32	1	52	1.65	19.1001	0	0	1	0	1	0	0	0	0	1	1	0	0	0	1
Ashanti	16	1	55	1.32	31.5657	0	1	1	0	1	2	0	0	0	0	0	0	0	0	6
Ashanti	49	1	50	1.69	17.5064	0	0	0	1	1	4	0	0	0	1	1	0	1	2	6
Ashanti	6	1	14	1.15	10.586	0	0	0	0	1	3	0	0	0	0	0	0	0	0	1
Ashanti	1	1	4.5	0.6	12.5	0	0	0	0	1	4	0	0	0	0	0	0	0	0	1
Ashanti	51	1	54	1.65	19.8347	0	0	1	1	1	2	0	0	0	1	0	0	1	2	0
Ashanti	22	1	54	1.67	19.3625	0	0	1	0	2	3	0	0	0	0	0	0	0	0	0
Ashanti	13	2	25	1.35	13.7174	0	0	0	0	1	2	0	0	0	0	0	0	0	0	1
Ashanti	48	1	49	1.65	17.9982	0	0	0	1	1	4	0	0	0	1	0	0	0	0	0
Ashanti	20	1	51	1.68	18.0697	0	0	0	0	1	2	0	0	0	0	1	0	0	0	0
Ashanti	68	1	54	1.63	20.3244	0	0	1	1	1	4	0	0	0	0	1	0	0	0	0
Ashanti	16	2	35	1.42	17.3577	0	0	0	0	1	2	0	0	0	0	1	0	0	0	1
Ashanti	32	1	59	1.69	20.6575	0	0	1	1	1	1	0	0	1	1	0	0	0	0	1
Ashanti	32	1	52	1.65	19.1001	0	0	1	0	1	0	0	0	0	1	1	0	0	0	1
Ashanti	16	2	35	1.42	17.3577	0	0	0	0	1	2	0	0	0	0	1	0	0	0	1
Ashanti	32	1	59	1.69	20.6575	0	0	1	1	1	1	0	0	1	1	0	0	0	0	1
Ashanti	32	1	52	1.65	19.1001	0	0	1	0	1	0	0	0	0	1	1	0	0	0	1
Ashanti	16	1	55	1.32	31.5657	0	1	1	0	1	2	0	0	0	0	0	0	1	2	6
Ashanti	49	1	50	1.69	17.5064	0	0	0	1	1	4	0	0	0	1	1	0	0	0	6
Ashanti	6	1	14	1.25	8.96	0	0	0	0	1	3	0	0	0	0	0	0	0	0	1
Ashanti	3	1	4.5	0.88	5.81095	0	0	0	0	1	4	0	0	0	0	0	0	0	0	1
Ashanti	51	1	54	1.65	19.8347	0	0	1	1	1	2	0	0	0	1	0	0	0	0	0
Ashanti	22	1	54	1.67	19.3625	0	0	1	0	2	3	0	0	0	0	0	0	0	0	0
Ashanti	13	2	25	1.35	13.7174	0	0	0	0	1	2	0	0	0	0	0	0	0	0	1
Ashanti	48	1	49	1.65	17.9982	0	0	0	1	1	4	0	0	0	1	0	0	0	0	0
Ashanti	20	1	51	1.68	18.0697	0	0	0	0	1	2	0	0	0	0	0	0	0	0	0
Ashanti	68	1	54	1.63	20.3244	0	0	1	1	1	4	0	0	0	0	1	0	0	0	0
Ashanti	16	2	35	1.42	17.3577	0	0	0	0	1	2	0	0	0	0	1	0	0	0	1
Ashanti	32	1	59	1.69	20.6575	0	0	1	1	1	1	0	0	1	1	0	0	0	0	1
Ashanti	32	1	52	1.65	19.1001	0	0	1	0	1	0	0	0	0	1	1	0	0	0	1
Ashanti	16	2	35	1.42	17.3577	0	0	0	0	1	2	0	0	0	0	1	0	0	0	1
Ashanti	32	1	59	1.69	20.6575	0	0	1	1	1	1	0	0	1	1	0	0	0	0	1
Ashanti	32	1	52	1.65	19.1001	0	0	1	0	1	0	0	0	0	1	1	0	0	0	1
Ashanti	16	1	55	1.32	31.5657	0	1	1	0	1	2	0	0	0	0	0	0	1	2	6
Ashanti	49	1	50	1.69	17.5064	0	0	0	1	1	4	0	0	0	1	1	0	0	0	6
Ashanti	6	2	14	1.15	10.586	0	0	0	0	1	3	0	0	0	0	0	0	0	0	1
Ashanti	1	2	4.5	0.63	11.3379	0	0	0	0	1	4	0	0	0	0	0	0	0	0	1
Ashanti	51	1	54	1.65	19.8347	0	0	1	1	1	2	0	0	0	1	0	0	0	0	0
Ashanti	22	1	54	1.67	19.3625	0	0	1	0	2	3	0	0	0	0	0	0	0	0	0
Ashanti	13	2	25	1.35	13.7174	0	0	0	0	1	2	0	0	0	0	0	0	0	0	1
Ashanti	48	1	49	1.65	17.9982	0	0	0	1	1	4	0	0	0	1	0	0	0	0	0
Ashanti	20	1	51	1.68	18.0697	0	0	0	0	1	2	0	0	0	0	0	0	0	0	0
Ashanti	68	1	54	1.63	20.3244	0	0	1	1	1	4	0	0	0	0	1	0	0	0	0
Ashanti	16	2	35	1.42	17.3577	0	0	0	0	1	2	0	0	0	0	1	0	0	0	1
Ashanti	32	1	59	1.69	20.6575	0	0	1	1	1	1	0	0	1	1	0	0	0	0	1
Ashanti	32	1	52	1.65	19.1001	0	0	1	0	1	0	0	0	0	1	1	0	0	0	1
Ashanti	16	2	35	1.42	17.3577	0	0	0	0	1	2	0	0	0	0	1	0	0	0	1
Ashanti	32	1	59	1.69	20.6575	0	0	1	1	1	1	0	0	1	1	0	0	0	0	1
Ashanti	32	1	52	1.65	19.1001	0	0	1	0	1	0	0	0	0	1	1	0	0	0	1
Ashanti	16	1	55	1.32	31.5657	0	1	1	0	1	2	0	0	0	0	0	0	1	2	6
Ashanti	49	1	50	1.69	17.5064	0	0	0	1	1	4	0	0	0	1	1	0	1	2	6
Ashanti	6	2	14	1.25	8.96	0	0	0	0	1	3	0	0	0	0	0	0	0	0	1
Ashanti	1	2	4.5	0.66	10.3306	0	0	0	0	1	4	0	0	0	0	0	0	0	0	1
Ashanti	51	1	54	1.65	19.8347	0	0	1	1	1	2	0	0	0	1	0	0	0	0	0
Ashanti	22	1	54	1.67	19.3625	0	0	1	0	2	3	0	0	0	0	0	0	0	0	0
Ashanti	13	2	25	1.35	13.7174	0	0	0	0	1	2	0	0	0	0	0	0	0	0	1
Ashanti	48	1	49	1.65	17.9982	0	0	0	1	1	4	0	0	0	1	0	0	0	0	0
Ashanti	20	1	51	1.68	18.0697	0	0	0	0	1	2	0	0	0	0	0	0	0	0	0
Ashanti	68	1	54	1.63	20.3244	0	0	1	1	1	4	0	0	0	0	1	0	0	0	0
Ashanti	16	2	35	1.42	17.3577	0	0	0	0	1	2	0	0	0	0	1	0	0	0	1
Ashanti	32	1	59	1.69	20.6575	0	0	1	1	1	1	0	0	1	1	0	0	0	0	1
Ashanti	32	1	52	1.65	19.1001	0	0	1	0	1	0	0	0	0	1	1	0	0	0	1
Ashanti	16	2	35	1.42	17.3577	0	0	0	0	1	2	0	0	0	0	1	0	0	0	1
Ashanti	32	1	59	1.69	20.6575	0	0	1	1	1	1	0	0	1	1	0	0	0	0	1
Ashanti	32	1	52	1.65	19.1001	0	0	1	0	1	0	0	0	0	1	1	0	0	0	1
Ashanti	16	1	55	1.32	31.5657	0	1	1	0	1	2	0	0	0	0	0	0	1	2	6
Ashanti	49	1	50	1.69	17.5064	0	0	0	1	1	4	0	0	0	1	1	0	0	0	6
Ashanti	6	2	14	1.2	9.72222	0	0	0	0	1	3	0	0	0	0	0	0	0	0	1
Ashanti	1	2	4.5	0.65	10.6509	0	0	0	0	1	4	0	0	0	0	0	0	0	0	1
Ashanti	51	1	54	1.65	19.8347	0	0	1	1	1	2	0	0	0	1	0	0	0	0	0
Ashanti	22	1	54	1.67	19.3625	0	0	1	0	2	3	0	0	0	0	0	0	0	0	0
Ashanti	13	2	25	1.35	13.7174	0	0	0	0	1	2	0	0	0	0	0	0	0	0	1
Ashanti	48	1	49	1.65	17.9982	0	0	0	1	1	4	0	0	0	1	0	0	0	0	0
Ashanti	20	1	51	1.68	18.0697	0	0	0	0	1	2	0	0	0	0	0	0	0	0	0
Ashanti	68	1	54	1.63	20.3244	0	0	1	1	1	4	0	0	0	0	1	0	0	0	0
Ashanti	16	2	35	1.42	17.3577	0	0	0	0	1	2	0	0	0	0	1	0	0	0	1
Ashanti	32	1	59	1.69	20.6575	0	0	1	1	1	1	0	0	1	1	0	0	0	0	1
Ashanti	32	1	52	1.65	19.1001	0	0	1	0	1	0	0	0	0	1	1	0	0	0	1
Ashanti	16	2	35	1.42	17.3577	0	0	0	0	1	2	0	0	0	0	1	0	0	0	1
Ashanti	32	1	59	1.69	20.6575	0	0	1	1	1	1	0	0	1	1	0	0	0	0	1
Ashanti	32	1	52	1.65	19.1001	0	0	1	0	1	0	0	0	0	1	1	0	0	0	1
Ashanti	16	1	55	1.32	31.5657	0	1	1	0	1	2	0	0	0	0	0	0	1	2	6
Ashanti	49	1	50	1.69	17.5064	0	0	0	1	1	4	0	0	0	1	1	0	1	2	6
Ashanti	6	2	14	1.25	8.96	0	0	0	0	1	3	0	0	0	0	0	0	0	0	1
Ashanti	4	1	4.5	0.9	5.55556	0	0	0	0	1	4	0	0	0	0	0	0	0	0	1
Ashanti	51	1	54	1.65	19.8347	0	0	1	1	1	2	0	0	0	1	0	0	0	0	0
Ashanti	22	1	54	1.67	19.3625	0	0	1	0	2	3	0	0	0	0	0	0	0	0	0
Ashanti	13	2	25	1.35	13.7174	0	0	0	0	1	2	0	0	0	0	0	0	0	0	1
Ashanti	48	1	49	1.65	17.9982	0	0	0	1	1	4	0	0	0	1	0	0	0	0	0
Ashanti	20	1	51	1.68	18.0697	0	0	0	0	1	2	0	0	0	0	0	0	0	0	0
Ashanti	68	1	54	1.63	20.3244	0	0	1	1	1	4	0	0	0	0	1	0	0	0	0
Ashanti	16	2	35	1.42	17.3577	0	0	0	0	1	2	0	0	0	0	1	0	0	0	1
Ashanti	32	1	59	1.69	20.6575	0	0	1	1	1	1	0	0	1	1	0	0	0	0	1
Ashanti	32	1	52	1.65	19.1001	0	0	1	0	1	0	0	0	0	1	1	0	0	0	1
Ashanti	16	2	35	1.42	17.3577	0	0	0	0	1	2	0	0	0	0	1	0	0	0	1
Ashanti	32	1	59	1.69	20.6575	0	0	1	1	1	1	0	0	1	1	0	0	0	0	1
Ashanti	32	1	52	1.65	19.1001	0	0	1	0	1	0	0	0	0	1	1	0	0	0	1
Ashanti	16	1	55	1.32	31.5657	0	1	1	0	1	2	0	0	0	0	0	0	1	2	6
Ashanti	49	1	50	1.69	17.5064	0	0	0	1	1	4	0	0	0	1	1	0	1	2	6
Ashanti	6	2	14	1.24	9.1051	0	0	0	0	1	3	0	0	0	0	0	0	0	0	1
Ashanti	2	2	4.5	0.88	5.81095	0	0	0	0	1	4	0	0	0	0	0	0	0	0	1
Ashanti	51	1	54	1.65	19.8347	0	0	1	1	1	2	0	0	0	1	0	0	0	0	0
Ashanti	22	1	54	1.67	19.3625	0	0	1	0	2	3	0	0	0	0	0	0	0	0	0
Ashanti	13	2	25	1.35	13.7174	0	0	0	0	1	2	0	0	0	0	0	0	0	0	1
Ashanti	48	1	49	1.65	17.9982	0	0	0	1	1	4	0	0	0	1	0	0	0	0	0
Ashanti	20	1	51	1.68	18.0697	0	0	0	0	1	2	0	0	0	0	0	0	0	0	0
Ashanti	68	1	54	1.63	20.3244	0	0	1	1	1	4	0	0	0	0	1	0	0	0	0
Ashanti	16	2	35	1.42	17.3577	0	0	0	0	1	2	0	0	0	0	1	0	0	0	1
Ashanti	32	1	59	1.69	20.6575	0	0	1	1	1	1	0	0	1	1	0	0	0	0	1
Ashanti	32	1	52	1.65	19.1001	0	0	1	0	1	0	0	0	0	1	1	0	0	0	1
Ashanti	16	2	35	1.42	17.3577	0	0	0	0	1	2	0	0	0	0	1	0	0	0	1
Ashanti	32	1	59	1.69	20.6575	0	0	1	1	1	1	0	0	1	1	0	0	0	0	1
Ashanti	32	1	52	1.65	19.1001	0	0	1	0	1	0	0	0	0	1	1	0	0	0	1
Ashanti	16	1	55	1.32	31.5657	0	1	1	0	1	2	0	0	0	0	0	0	1	2	6
Ashanti	49	1	50	1.69	17.5064	0	0	0	1	1	4	0	0	0	1	1	0	1	2	6
Ashanti	6	2	14	1.25	8.96	0	0	0	0	1	3	0	0	0	0	0	0	0	0	1
Ashanti	2	1	4.5	0.66	10.3306	0	0	0	0	1	4	0	0	0	0	0	0	0	0	1
Ashanti	51	1	54	1.65	19.8347	0	0	1	1	1	2	0	0	0	1	0	0	0	0	0
Ashanti	22	1	54	1.67	19.3625	0	0	1	0	2	3	0	0	0	0	0	0	0	0	0
Ashanti	13	2	25	1.35	13.7174	0	0	0	0	1	2	0	0	0	0	0	0	0	0	1
Ashanti	48	1	49	1.65	17.9982	0	0	0	1	1	4	0	0	0	1	0	0	0	0	0
Ashanti	20	1	51	1.68	18.0697	0	0	0	0	1	2	0	0	0	0	0	0	0	0	0
Ashanti	68	1	54	1.63	20.3244	0	0	1	1	1	4	0	0	0	0	1	0	0	0	0
Ashanti	16	2	35	1.42	17.3577	0	0	1	0	1	2	0	0	0	0	1	0	0	0	1
Ashanti	32	1	59	1.69	20.6575	0	0	1	1	1	1	0	0	1	1	0	0	0	0	1
Ashanti	32	1	52	1.65	19.1001	0	0	1	0	1	0	0	0	0	1	1	0	0	0	1
Ashanti	16	2	35	1.42	17.3577	0	0	0	0	1	2	0	0	0	0	1	0	0	0	1
Ashanti	32	1	59	1.69	20.6575	0	0	1	1	1	1	0	0	1	1	0	0	0	0	1
Ashanti	32	1	52	1.65	19.1001	0	0	1	0	1	0	0	0	0	1	1	0	0	0	1
Ashanti	16	1	55	1.32	31.5657	0	1	1	0	1	2	0	0	0	0	0	0	0	0	6
Ashanti	49	1	50	1.69	17.5064	0	0	0	1	1	4	0	0	0	1	1	0	0	0	6
Ashanti	6	2	14	1.22	9.40607	0	0	0	0	1	3	0	0	0	0	0	0	0	0	1
Ashanti	1	2	4.5	0.65	10.6509	0	0	0	0	1	4	0	0	0	0	0	0	0	0	1
Ashanti	51	1	54	1.65	19.8347	0	0	1	1	1	2	0	0	0	1	0	0	0	0	0
Ashanti	22	1	54	1.67	19.3625	0	0	1	0	2	3	0	0	0	0	0	0	0	0	0
Ashanti	13	2	25	1.35	13.7174	0	0	0	0	1	2	0	0	0	0	0	0	0	0	1
Ashanti	48	1	49	1.65	17.9982	0	0	0	1	1	4	0	0	0	1	0	0	0	0	0
Ashanti	20	1	51	1.68	18.0697	0	0	0	0	1	2	0	0	0	0	0	0	0	0	0
Ashanti	68	1	54	1.63	20.3244	0	0	1	1	1	4	0	0	0	0	1	0	0	0	0
Ashanti	16	2	35	1.42	17.3577	0	0	0	0	1	2	0	0	0	0	1	0	0	0	1
Ashanti	32	1	59	1.69	20.6575	0	0	1	1	1	1	0	0	1	1	0	0	0	0	1
Ashanti	32	1	52	1.65	19.1001	0	0	1	0	1	0	0	0	0	1	1	0	0	0	1
Ashanti	16	2	35	1.42	17.3577	0	0	0	0	1	2	0	0	0	0	1	0	0	0	1
Ashanti	32	1	59	1.69	20.6575	0	0	1	1	1	1	0	0	1	1	0	0	0	0	1
Ashanti	32	1	52	1.65	19.1001	0	0	1	0	1	0	0	0	0	1	1	0	0	0	1
Ashanti	16	1	55	1.32	31.5657	0	1	1	0	1	2	0	0	0	0	0	0	0	0	6
Ashanti	49	1	50	1.69	17.5064	0	0	0	1	1	4	0	0	0	1	1	0	1	2	6
Ashanti	6	2	14	1.24	9.1051	0	0	0	0	1	3	0	0	0	0	0	0	0	0	1
Ashanti	2	1	4.5	0.68	9.73183	0	0	0	0	1	4	0	0	0	0	0	0	0	0	1
Ashanti	51	1	54	1.65	19.8347	0	0	1	1	1	2	0	0	0	1	0	0	0	0	0
Ashanti	22	1	54	1.67	19.3625	0	0	1	0	2	3	0	0	0	0	0	0	0	0	0
Ashanti	13	2	25	1.35	13.7174	0	0	0	0	1	2	0	0	0	0	0	0	0	0	1
Ashanti	48	1	49	1.65	17.9982	0	0	0	1	1	4	0	0	0	1	0	0	0	0	0
Ashanti	20	1	51	1.68	18.0697	0	0	0	0	1	2	0	0	0	0	0	0	0	0	0
Ashanti	68	1	54	1.63	20.3244	0	0	1	1	1	4	0	0	0	0	1	0	0	0	0
Ashanti	16	2	35	1.42	17.3577	0	0	0	0	1	2	0	0	0	0	1	0	0	0	1
Ashanti	32	1	59	1.69	20.6575	0	0	1	1	1	1	0	0	1	1	0	0	0	0	1
Ashanti	32	1	52	1.65	19.1001	0	0	1	0	1	0	0	0	0	1	1	0	0	0	1
Ashanti	16	2	35	1.42	17.3577	0	0	0	0	1	2	0	0	0	0	1	0	0	0	1
Ashanti	32	1	59	1.69	20.6575	0	0	1	1	1	1	0	0	1	1	0	0	0	0	1
Ashanti	32	1	52	1.65	19.1001	0	0	1	0	1	0	0	0	0	1	1	0	0	0	1
Ashanti	16	1	55	1.32	31.5657	0	1	1	0	1	2	0	0	0	0	0	0	0	0	6
Ashanti	49	1	50	1.69	17.5064	0	0	0	1	1	4	0	0	0	1	1	0	0	0	6
Ashanti	6	2	14	1.15	10.586	0	0	0	0	1	3	0	0	0	0	0	0	0	0	1
Ashanti	1	2	4.5	0.63	11.3379	0	0	0	0	1	4	0	0	0	0	0	0	0	0	1
Ashanti	51	1	54	1.65	19.8347	0	0	1	1	1	2	0	0	0	1	0	0	0	0	0
Ashanti	22	1	54	1.67	19.3625	0	0	1	0	2	3	0	0	0	0	0	0	0	0	0
Ashanti	13	2	25	1.35	13.7174	0	0	0	0	1	2	0	0	0	0	0	0	0	0	1
Ashanti	48	1	49	1.65	17.9982	0	0	0	1	1	4	0	0	0	1	0	0	0	0	0
Ashanti	20	1	51	1.68	18.0697	0	0	0	0	1	2	0	0	0	0	0	0	0	0	0
Ashanti	68	1	54	1.63	20.3244	0	0	1	1	1	4	0	0	0	0	1	0	0	0	0
Ashanti	16	2	35	1.42	17.3577	0	0	0	0	1	2	0	0	0	0	1	0	0	0	1
Ashanti	32	1	59	1.69	20.6575	0	0	1	1	1	1	0	0	1	1	0	0	0	0	1
Ashanti	32	1	52	1.65	19.1001	0	0	1	0	1	0	0	0	0	1	1	0	0	0	1
Ashanti	16	2	35	1.42	17.3577	0	0	0	0	1	2	0	0	0	0	1	0	0	0	1
Ashanti	32	1	59	1.69	20.6575	0	0	1	1	1	1	0	0	1	1	0	0	0	0	1
Ashanti	32	1	52	1.65	19.1001	0	0	1	0	1	0	0	0	0	1	1	0	0	0	1
Ashanti	16	1	55	1.32	31.5657	0	1	1	0	1	2	0	0	0	0	0	0	1	2	6
Ashanti	49	1	50	1.69	17.5064	0	0	0	1	1	4	0	0	0	1	1	0	1	2	6
Ashanti	6	2	14	1.24	9.1051	0	0	0	0	1	3	0	0	0	0	0	0	0	0	1
Ashanti	3	2	4.5	0.64	10.9863	0	0	0	0	1	4	0	0	0	0	0	0	0	0	1
Ashanti	51	1	54	1.65	19.8347	0	0	1	1	1	2	0	0	0	1	0	0	0	0	0
Ashanti	22	1	54	1.67	19.3625	0	0	1	0	2	3	0	0	0	0	0	0	0	0	0
Ashanti	13	2	25	1.35	13.7174	0	0	0	0	1	2	0	0	0	0	0	0	0	0	1
Ashanti	48	1	49	1.65	17.9982	0	0	0	1	1	4	0	0	0	1	0	0	0	0	0
Ashanti	20	1	51	1.68	18.0697	0	0	0	0	1	2	0	0	0	0	0	0	0	0	0
Ashanti	68	1	54	1.63	20.3244	0	0	1	1	1	4	0	0	0	0	1	0	0	0	0
Ashanti	16	2	35	1.42	17.3577	0	0	0	0	1	2	0	0	0	0	1	0	0	0	1
Ashanti	32	1	59	1.69	20.6575	0	0	1	1	1	1	0	0	1	1	0	0	0	0	1
Ashanti	32	1	52	1.65	19.1001	0	0	1	0	1	0	0	0	0	1	1	0	0	0	1
Ashanti	16	2	35	1.42	17.3577	0	0	0	0	1	2	0	0	0	0	1	0	0	0	1
Ashanti	32	1	59	1.69	20.6575	0	0	1	1	1	1	0	0	1	1	0	0	0	0	1
Ashanti	32	1	52	1.65	19.1001	0	0	1	0	1	0	0	0	0	1	1	0	0	0	1
Ashanti	16	1	55	1.32	31.5657	0	1	1	0	1	2	0	0	0	0	0	0	1	2	6
Ashanti	49	1	50	1.69	17.5064	0	0	0	1	1	4	0	0	0	1	1	0	1	2	6
Ashanti	6	2	14	1.25	8.96	0	0	0	0	1	3	0	0	0	0	0	0	0	0	1
Ashanti	1	1	4.5	0.68	9.73183	0	0	0	0	1	4	0	0	0	0	0	0	0	0	1
Ashanti	51	1	54	1.65	19.8347	0	0	1	1	1	2	0	0	0	1	0	0	0	0	0
Ashanti	22	1	54	1.67	19.3625	0	0	1	0	2	3	0	0	0	0	0	0	0	0	0
Ashanti	13	2	25	1.35	13.7174	0	0	0	0	1	2	0	0	0	0	0	0	0	0	1
Ashanti	48	1	49	1.65	17.9982	0	0	0	1	1	4	0	0	0	1	0	0	0	0	0
Ashanti	20	1	51	1.68	18.0697	0	0	0	0	1	2	0	0	0	0	0	0	0	0	0
Ashanti	68	1	54	1.63	20.3244	0	0	1	1	1	4	0	0	0	0	1	0	0	0	0
Ashanti	16	2	35	1.42	17.3577	0	0	0	0	1	2	0	0	0	0	1	0	0	0	1
Ashanti	32	1	59	1.69	20.6575	0	0	1	1	1	1	0	0	1	1	0	0	0	0	1
Ashanti	32	1	52	1.65	19.1001	0	0	1	0	1	0	0	0	0	1	1	0	0	0	1
Ashanti	16	2	35	1.42	17.3577	0	0	0	0	1	2	0	0	0	0	1	0	0	0	1
Ashanti	32	1	59	1.69	20.6575	0	0	1	1	1	1	0	0	1	1	0	0	0	0	1
Ashanti	32	1	52	1.65	19.1001	0	0	1	0	1	0	0	0	0	1	1	0	0	0	1
Ashanti	16	1	55	1.32	31.5657	0	1	1	0	1	2	0	0	0	0	0	0	1	2	6
Ashanti	49	1	50	1.69	17.5064	0	0	0	1	1	4	0	0	0	1	1	0	1	2	6
Ashanti	6	2	14	1.22	9.40607	0	0	0	0	1	3	0	0	0	0	0	0	0	0	1
Ashanti	2	1	4.5	0.65	10.6509	0	0	0	0	1	4	0	0	0	0	0	0	0	0	1
Ashanti	51	1	54	1.65	19.8347	0	0	1	1	1	2	0	0	0	1	0	0	0	0	0
Ashanti	22	1	54	1.67	19.3625	0	0	1	0	2	3	0	0	0	0	0	0	0	0	0
Ashanti	13	2	25	1.35	13.7174	0	0	0	0	1	2	0	0	0	0	0	0	0	0	1
Ashanti	48	1	49	1.65	17.9982	0	0	0	1	1	4	0	0	0	1	0	0	0	0	0
Ashanti	20	1	51	1.68	18.0697	0	0	0	0	1	2	0	0	0	0	0	0	0	0	0
Ashanti	68	1	54	1.63	20.3244	0	0	1	1	1	4	0	0	0	0	1	0	0	0	0
Ashanti	16	2	35	1.42	17.3577	0	0	0	0	1	2	0	0	0	0	1	0	0	0	1
Ashanti	32	1	59	1.69	20.6575	0	0	1	1	1	1	0	0	1	1	0	0	0	0	1
Ashanti	32	1	52	1.65	19.1001	0	0	1	0	1	0	0	0	0	1	1	0	0	0	1
Ashanti	32	1	52	1.65	19.1001	0	0	1	0	1	0	0	0	0	1	1	0	0	0	1
Ashanti	16	1	55	1.32	31.5657	0	1	1	0	1	2	0	0	0	0	0	0	1	2	6
Ashanti	49	1	50	1.69	17.5064	0	0	0	1	1	4	0	0	0	1	1	0	0	0	6
Ashanti	6	2	14	1.2	9.72222	0	0	0	0	1	3	0	0	0	0	0	0	0	0	1
Ashanti	1	2	4.5	0.55	14.876	0	0	0	0	1	4	0	0	0	0	0	0	0	0	1
Ashanti	51	1	54	1.65	19.8347	0	0	1	1	1	2	0	0	0	1	0	0	1	2	0
Ashanti	22	1	54	1.67	19.3625	0	0	1	0	2	3	0	0	0	0	0	0	0	0	0
Ashanti	13	2	25	1.35	13.7174	0	0	0	0	1	2	0	0	0	0	0	0	0	0	1
Ashanti	48	1	49	1.65	17.9982	0	0	0	1	1	4	0	0	0	1	0	0	0	0	0
Ashanti	20	1	51	1.68	18.0697	0	0	0	0	1	2	0	0	0	0	0	0	0	0	0
Ashanti	68	1	54	1.63	20.3244	0	0	1	1	1	4	0	0	0	0	1	0	0	0	0
Ashanti	16	2	35	1.42	17.3577	0	0	0	0	1	2	0	0	0	0	1	0	0	0	1
Ashanti	32	1	59	1.69	20.6575	0	0	1	1	1	1	0	0	1	1	0	0	0	0	1
Ashanti	32	1	52	1.65	19.1001	0	0	1	0	1	0	0	0	0	1	1	0	0	0	1
Ashanti	16	2	35	1.42	17.3577	0	0	0	0	1	2	0	0	0	0	1	0	0	0	1
Ashanti	32	1	59	1.69	20.6575	0	0	1	1	1	1	0	0	1	1	0	0	0	0	1
Ashanti	32	1	52	1.65	19.1001	0	0	1	0	1	0	0	0	0	1	1	0	0	0	1
Ashanti	16	1	55	1.32	31.5657	0	1	1	0	1	2	0	0	0	0	0	0	1	2	6
Ashanti	49	1	50	1.69	17.5064	0	0	0	1	1	4	0	0	0	1	1	0	0	0	6
Ashanti	6	2	14	1.15	10.586	0	0	0	0	1	3	0	0	0	0	0	0	0	0	1
Ashanti	1	2	4.5	0.62	11.7066	0	0	0	0	1	4	0	0	0	0	0	0	0	0	1
Ashanti	51	1	54	1.65	19.8347	0	0	1	1	1	2	0	0	0	1	0	0	1	2	0
Ashanti	22	1	54	1.67	19.3625	0	0	1	0	2	3	0	0	0	0	0	0	0	0	0
Ashanti	13	2	25	1.35	13.7174	0	0	0	0	1	2	0	0	0	0	0	0	0	0	1
Ashanti	48	1	49	1.65	17.9982	0	0	0	1	1	4	0	0	0	1	0	0	0	0	0
Ashanti	20	1	51	1.68	18.0697	0	0	0	0	1	2	0	0	0	0	0	0	0	0	0
Ashanti	68	1	54	1.63	20.3244	0	0	1	1	1	4	0	0	0	0	1	0	0	0	0
Ashanti	16	2	35	1.42	17.3577	0	0	0	0	1	2	0	0	0	0	1	0	0	0	1
Ashanti	32	1	59	1.69	20.6575	0	0	1	1	1	1	0	0	1	1	0	0	0	0	1
Ashanti	32	1	52	1.65	19.1001	0	0	1	0	1	0	0	0	0	1	1	0	0	0	1
Ashanti	16	2	35	1.42	17.3577	0	0	0	0	1	2	0	0	0	0	1	0	0	0	1
Ashanti	32	1	59	1.69	20.6575	0	0	1	1	1	1	0	0	1	1	0	0	0	0	1
Ashanti	32	1	52	1.65	19.1001	0	0	1	0	1	0	0	0	0	1	1	0	0	0	1
Ashanti	16	1	55	1.32	31.5657	0	1	1	0	1	2	0	0	0	0	0	0	1	2	6
Ashanti	49	1	50	1.69	17.5064	0	0	0	1	1	4	0	0	0	1	1	0	0	0	6
Ashanti	6	2	14	1.25	8.96	0	0	0	0	1	3	0	0	0	0	0	0	0	0	1
Ashanti	2	1	4.5	0.6	12.5	0	0	0	0	1	4	0	0	0	0	0	0	0	0	1
Ashanti	51	1	54	1.65	19.8347	0	0	1	1	1	2	0	0	0	1	0	0	1	2	0
Ashanti	22	1	54	1.67	19.3625	0	0	1	0	2	3	0	0	0	0	0	0	0	0	0
Ashanti	13	2	25	1.35	13.7174	0	0	0	0	1	2	0	0	0	0	0	0	0	0	1
Ashanti	48	1	49	1.65	17.9982	0	0	0	1	1	4	0	0	0	1	0	0	0	0	0
Ashanti	20	1	51	1.68	18.0697	0	0	0	0	1	2	0	0	0	0	0	0	0	0	0
Ashanti	68	1	54	1.63	20.3244	0	0	1	1	1	4	0	0	0	0	1	0	0	0	0
Ashanti	34	1	85	1.6	33.2031	0	0	1	0	1	2	0	0	0	0	1	0	0	0	1
Ashanti	35	1	8	1.65	2.93848	0	0	0	1	1	1	0	0	1	1	0	0	0	0	1
Ashanti	36	1	64	1.65	23.5078	0	0	1	0	1	0	0	0	0	1	1	0	0	0	1
Ashanti	44	1	47	1.7	16.263	0	1	0	0	1	2	0	0	0	0	0	0	0	0	6
Ashanti	46	1	50	1.62	19.052	0	0	1	1	1	4	0	0	0	1	1	0	1	2	6
Ashanti	39	2	44	1.61	16.9747	0	0	0	0	1	3	0	0	0	0	0	0	0	0	1
Ashanti	38	1	59	1.56	24.2439	0	0	1	0	1	4	0	0	0	0	0	0	0	0	1
Ashanti	37	1	44	1.72	14.8729	0	0	0	1	1	2	0	0	0	1	0	0	0	0	0
Ashanti	36	1	41	1.74	13.5421	0	0	0	0	2	3	0	0	0	0	0	0	0	0	0
Ashanti	30	1	50	1.65	18.3655	0	0	0	0	1	2	0	0	0	0	0	0	0	0	1
Ashanti	31	1	59	1.7	20.4152	0	0	0	1	1	4	0	0	0	1	0	0	0	0	0
Ashanti	32	2	33	1.61	12.731	0	0	0	0	1	2	0	0	0	0	0	0	0	0	0
Ashanti	43	1	45	1.75	14.6939	0	0	0	1	1	4	0	0	0	0	1	0	0	0	0
Ashanti	52	1	71	1.64	26.398	0	0	1	0	1	2	0	0	0	0	1	0	0	0	1
Ashanti	43	1	55	1.74	18.1662	0	0	0	1	1	1	0	0	1	1	0	0	0	0	1
Ashanti	35	2	61.5	1.72	20.7883	0	0	1	0	1	0	0	0	0	1	1	0	0	0	1
Ashanti	36	1	38	1.63	14.3024	0	1	0	0	1	2	0	0	0	0	0	0	1	2	6
Ashanti	44	1	83	1.6	32.4219	0	0	1	1	1	4	0	0	0	1	1	0	0	0	6
Ashanti	60	2	42	1.59	16.6133	0	0	0	0	1	3	0	0	0	0	0	0	0	0	1
Ashanti	38	1	55	1.59	21.7555	0	0	1	0	1	4	0	0	0	0	0	0	0	0	1
Ashanti	45	2	48	1.67	17.2111	0	0	0	1	1	2	0	0	0	1	0	0	0	0	0
Ashanti	34	1	35	1.5	15.5556	0	0	0	0	2	3	0	0	0	0	0	0	0	0	0
Ashanti	44	2	58	1.75	18.9388	0	0	1	0	1	2	0	0	0	0	0	0	0	0	1
Ashanti	42	2	56	1.61	21.6041	0	0	1	1	1	4	0	0	0	1	0	0	0	0	0
Ashanti	41	2	47	1.64	17.4747	0	0	0	0	1	2	0	0	0	0	0	0	0	0	0
Ashanti	36	1	63	1.6	24.6094	0	0	1	1	1	4	0	0	0	0	1	0	0	0	0
Ashanti	51	1	55.6	1.5	24.7111	0	0	1	0	1	2	0	0	0	0	1	0	0	0	1
Ashanti	43	1	46.8	1.65	17.1901	0	0	0	1	1	1	0	0	1	1	0	0	0	0	1
Ashanti	27	1	43	1.68	15.2353	0	0	0	0	1	0	0	0	0	1	1	0	0	0	1
Ashanti	31	2	63	1.72	21.2953	0	1	1	0	1	2	0	0	0	0	0	0	0	0	6
Ashanti	29	1	58	1.65	21.3039	0	0	1	1	1	4	0	0	0	1	1	0	1	2	6
Ashanti	19	2	54.8	1.55	22.8096	0	0	1	0	1	3	0	0	0	0	0	0	0	0	1
Ashanti	70	1	56	1.58	22.4323	0	0	1	0	1	4	0	0	0	0	0	0	0	0	1
Ashanti	33	1	65	1.65	23.8751	0	0	1	1	1	2	0	0	0	1	0	0	0	0	0
Ashanti	69	1	58.6	1.65	21.5243	0	0	1	0	2	3	0	0	0	0	0	0	0	0	0
Ashanti	50	2	70.4	1.65	25.8586	0	0	1	0	1	2	0	0	0	0	0	0	0	0	1
Ashanti	42	1	44.4	1.54	18.7215	0	0	1	1	1	4	0	0	0	1	0	0	0	0	0
Ashanti	21	1	44	1.64	16.3593	0	0	0	0	1	2	0	0	0	0	0	0	0	0	0
Ashanti	42	1	46	1.74	15.1936	0	0	0	1	1	4	0	0	0	0	1	0	0	0	0
Ashanti	33	2	43	1.72	14.5349	0	0	0	0	1	2	0	0	0	0	1	0	0	0	1
Ashanti	45	1	62	1.63	23.3355	0	0	1	1	1	1	0	0	1	1	0	0	0	0	1
Ashanti	35	1	57	1.6	22.2656	0	0	1	0	1	0	0	0	0	1	1	0	0	0	1
Ashanti	25	1	60	1.59	23.7332	0	1	1	0	1	2	0	0	0	0	0	0	1	2	6
Ashanti	39	2	51	1.58	20.4294	0	0	0	1	1	4	0	0	0	1	1	0	0	0	6
Ashanti	65	1	45	1.67	16.1354	0	0	0	0	1	3	0	0	0	0	0	0	0	0	1
Ashanti	73	1	45	1.5	20	0	0	1	0	1	4	0	0	0	0	0	0	0	0	1
Ashanti	42	2	43	1.52	18.6115	0	0	1	1	1	2	0	0	0	1	0	0	0	0	0
Ashanti	33	1	57	1.61	21.9899	0	0	1	0	2	3	0	0	0	0	0	0	0	0	0
Ashanti	24	2	44	1.64	16.3593	0	0	0	0	1	2	0	0	0	0	0	0	0	0	1
Ashanti	30	1	43	1.6	16.7969	0	0	0	1	1	4	0	0	0	1	0	0	0	0	0
Ashanti	25	1	42	1.5	18.6667	0	0	1	0	1	2	0	0	0	0	0	0	0	0	0
Ashanti	30	1	48	1.65	17.6309	0	0	0	1	1	4	0	0	0	0	1	0	0	0	0
Ashanti	41	2	60	1.68	21.2585	0	0	1	0	1	2	0	0	0	0	1	0	0	0	1
Ashanti	31	2	45	1.72	15.2109	0	0	0	1	1	1	0	0	1	1	0	0	0	0	1
Ashanti	31	1	50	1.65	18.3655	0	0	0	0	1	0	0	0	0	1	1	0	0	0	1
Ashanti	44	1	41	1.55	17.0656	0	1	0	0	1	2	0	0	0	0	0	0	1	2	6
Ashanti	20	1	46	1.58	18.4265	0	0	0	1	1	4	0	0	0	1	1	0	1	2	6
Ashanti	51	1	39	1.6	15.2344	0	0	0	0	1	3	0	0	0	0	0	0	0	0	1
Ashanti	42	2	43	1.65	15.7943	0	0	0	0	1	4	0	0	0	0	0	0	0	0	1
Ashanti	30	1	71	1.65	26.079	0	0	1	1	1	2	0	0	0	1	0	0	0	0	0
Ashanti	20	2	54	1.7	18.6851	0	0	1	0	2	3	0	0	0	0	0	0	0	0	0
Ashanti	34	1	51	1.62	19.433	0	0	1	0	1	2	0	0	0	0	0	0	0	0	1
Ashanti	60	1	46.5	1.61	17.9391	0	0	0	1	1	4	0	0	0	1	0	0	0	0	0
Ashanti	43	2	45	1.56	18.4911	0	0	0	0	1	2	0	0	0	0	0	0	0	0	0
Ashanti	46	1	43	1.58	17.2248	0	0	1	1	1	4	0	0	0	0	1	0	0	0	0
Ashanti	61	1	57	1.64	21.1927	0	0	1	0	1	2	0	0	0	0	1	0	0	0	1
Ashanti	38	2	54	1.6	21.0937	0	0	1	1	1	1	0	0	1	1	0	0	0	0	1
Ashanti	45	1	44	1.7	15.2249	0	0	0	0	1	0	0	0	0	1	1	0	0	0	1
Ashanti	23	2	36	1.56	14.7929	0	1	0	0	1	2	0	0	0	0	0	0	1	2	6
Ashanti	30	1	47	1.72	15.887	0	0	0	1	1	4	0	0	0	1	1	0	1	2	6
Ashanti	20	1	50	1.66	18.1449	0	0	0	0	1	3	0	0	0	0	0	0	0	0	1
Ashanti	45	2	45	1.65	16.5289	0	0	0	0	1	4	0	0	0	0	0	0	0	0	1
Ashanti	57	2	42	1.65	15.427	0	0	0	1	1	2	0	0	0	1	0	0	0	0	0
Ashanti	24	1	40	1.65	14.6924	0	0	0	0	2	3	0	0	0	0	0	0	0	0	0
Ashanti	35	1	35.5	1.7	12.2837	0	0	0	0	1	2	0	0	0	0	0	0	0	0	1
Ashanti	62	1	44	1.62	16.7657	0	0	0	1	1	4	0	0	0	1	0	0	0	0	0
Ashanti	51	2	55	1.61	21.2183	0	0	1	0	1	2	0	0	0	0	0	0	0	0	0
Ashanti	18	1	51	1.56	20.9566	0	0	1	1	1	4	0	0	0	0	1	0	0	0	0
Ashanti	32	2	49	1.58	19.6283	0	0	1	0	1	2	0	0	0	0	1	0	0	0	1
Ashanti	42	1	38	1.64	14.1285	0	0	0	1	1	1	0	0	1	1	0	0	0	0	1
Ashanti	53	2	51	1.6	19.9219	0	0	1	0	1	0	0	0	0	1	1	0	0	0	1
Ashanti	52	1	46	1.7	15.917	0	1	0	0	1	2	0	0	0	0	0	0	0	0	6
Ashanti	56	1	52	1.56	21.3675	0	0	1	1	1	4	0	0	0	1	1	0	0	0	6
Ashanti	34	1	45	1.72	15.2109	0	0	0	0	1	3	0	0	0	0	0	0	0	0	1
Ashanti	52	1	55	1.66	19.9594	0	0	1	0	1	4	0	0	0	0	0	0	0	0	1
Ashanti	34	2	52	1.65	19.1001	0	0	1	1	1	2	0	0	0	1	0	0	1	2	0
Ashanti	19	1	47	1.67	16.8525	0	0	0	0	2	3	0	0	0	0	0	0	0	0	0
Ashanti	44	1	60	1.8	18.5185	0	0	1	0	1	2	0	0	0	0	0	0	0	0	1
Ashanti	43	2	50	1.64	18.5901	0	0	1	1	1	4	0	0	0	1	0	0	0	0	0
Ashanti	51	1	62	1.74	20.4783	0	0	1	0	1	2	0	0	0	0	0	0	0	0	0
Ashanti	63	1	46	1.72	15.5489	0	0	0	1	1	4	0	0	0	0	1	0	0	0	0
Ashanti	52	1	54	1.63	20.3244	0	0	1	0	1	2	0	0	0	0	1	0	0	0	1
Ashanti	52	1	63	1.6	24.6094	0	0	1	1	1	1	0	0	1	1	0	0	0	0	1
Ashanti	41	2	59	1.59	23.3377	0	0	1	0	1	0	0	0	0	1	1	0	0	0	1
Ashanti	40	2	67	1.58	26.8386	0	0	1	0	1	2	0	0	0	0	1	0	0	0	1
Ashanti	41	1	51	1.45	24.2568	0	0	1	1	1	1	0	0	1	1	0	0	0	0	1
Ashanti	35	1	43	1.5	19.1111	0	0	1	0	1	0	0	0	0	1	1	0	0	0	1
Ashanti	37	2	63	1.56	25.8876	0	1	1	0	1	2	0	0	0	0	0	0	0	0	6
Ashanti	61	1	60	1.61	23.1473	0	0	1	1	1	4	0	0	0	1	1	0	0	0	6
Ashanti	33	2	45	1.5	20	0	0	1	0	1	3	0	0	0	0	0	0	0	0	1
Ashanti	32	1	56	1.6	21.875	0	0	1	0	1	4	0	0	0	0	0	0	0	0	1
Ashanti	31	1	65	1.5	28.8889	0	0	1	1	1	2	0	0	0	1	0	0	0	0	0
Ashanti	42	1	56	1.65	20.5693	0	0	1	0	2	3	0	0	0	0	0	0	0	0	0
Ashanti	52	2	61	1.68	21.6128	0	0	1	0	1	2	0	0	0	0	0	0	0	0	1
Ashanti	34	1	45	1.72	15.2109	0	0	0	1	1	4	0	0	0	1	0	0	0	0	0
Ashanti	37	1	46	1.65	16.8962	0	0	0	0	1	2	0	0	0	0	0	0	0	0	0
Ashanti	65	1	63	1.55	26.2227	0	0	1	1	1	4	0	0	0	0	1	0	0	0	0
Ashanti	61	1	54	1.58	21.6311	0	0	1	0	1	2	0	0	0	0	1	0	0	0	1
Ashanti	41	1	53	1.6	20.7031	0	0	1	1	1	1	0	0	1	1	0	0	0	0	1
Ashanti	34	1	65	1.65	23.8751	0	0	1	0	1	0	0	0	0	1	1	0	0	0	1
Ashanti	41	2	60	1.65	22.0386	0	0	1	0	1	2	0	0	0	0	1	0	0	0	1
Ashanti	34	2	66	1.7	22.8374	0	0	1	1	1	1	0	0	1	1	0	0	0	0	1
Ashanti	29	1	54	1.62	20.5761	0	0	1	0	1	0	0	0	0	1	1	0	0	0	1
Ashanti	30	1	55	1.61	21.2183	0	1	1	0	1	2	0	0	0	0	0	0	1	2	6
Ashanti	25	1	63	1.56	25.8876	0	0	1	1	1	4	0	0	0	1	1	0	0	0	6
Ashanti	41	1	67	1.58	26.8386	0	0	1	0	1	3	0	0	0	0	0	0	0	0	1
Ashanti	53	1	44	1.64	16.3593	0	0	0	0	1	4	0	0	0	0	0	0	0	0	1
Ashanti	51	1	43	1.6	16.7969	0	0	0	1	1	2	0	0	0	1	0	0	0	0	0
Ashanti	34	1	56	1.7	19.3772	0	0	1	0	2	3	0	0	0	0	0	0	0	0	0
Ashanti	46	2	61	1.56	25.0657	0	0	1	0	1	2	0	0	0	0	0	0	0	0	1
Ashanti	56	1	55	1.72	18.5911	0	0	1	1	1	4	0	0	0	1	0	0	0	0	0
Ashanti	54	2	61	1.66	22.1367	0	0	1	0	1	2	0	0	0	0	0	0	0	0	0
Ashanti	54	2	45	1.65	16.5289	0	0	0	1	1	4	0	0	0	0	1	0	0	0	0
Ashanti	42	1	46	1.65	16.8962	0	0	0	0	1	2	0	0	0	0	1	0	0	0	1
Ashanti	44	2	63	1.65	23.1405	0	0	1	1	1	1	0	0	1	1	0	0	0	0	1
Ashanti	34	1	52	1.72	17.5771	0	0	0	0	1	0	0	0	0	1	1	0	0	0	1
Ashanti	23	1	51	1.65	18.7328	0	0	1	0	1	2	0	0	0	0	1	0	0	0	1
Ashanti	25	1	65	1.55	27.0552	0	0	1	1	1	1	0	0	1	1	0	0	0	0	1
Ashanti	34	1	60	1.58	24.0346	0	0	1	0	1	0	0	0	0	1	1	0	0	0	1
Ashanti	36	1	66	1.6	25.7812	0	1	1	0	1	2	0	0	0	0	0	0	1	2	6
Ashanti	45	2	54	1.65	19.8347	0	0	1	1	1	4	0	0	0	1	1	0	1	2	6
Ashanti	56	1	55	1.65	20.202	0	0	1	0	1	3	0	0	0	0	0	0	0	0	1
Ashanti	60	2	63	1.7	21.7993	0	0	1	0	1	4	0	0	0	0	0	0	0	0	1
Ashanti	24	1	60	1.62	22.8624	0	0	1	1	1	2	0	0	0	1	0	0	0	0	0
Ashanti	45	2	44	1.61	16.9747	0	0	1	0	2	3	0	0	0	0	0	0	0	0	0
Ashanti	41	2	43	1.56	17.6693	0	0	0	0	1	2	0	0	0	0	0	0	0	0	1
Ashanti	32	2	56	1.72	18.9292	0	0	1	1	1	4	0	0	0	1	0	0	0	0	0
Ashanti	33	1	54	1.74	17.8359	0	0	0	0	1	2	0	0	0	0	0	0	0	0	0
Ashanti	34	1	60	1.65	22.0386	0	0	1	1	1	4	0	0	0	0	1	0	0	0	0
Ashanti	36	1	48	1.7	16.609	0	0	0	0	1	2	0	0	0	0	1	0	0	0	1
Ashanti	36	1	49	1.61	18.9036	0	0	1	1	1	1	0	0	1	1	0	0	0	0	1
Ashanti	40	2	61	1.75	19.9184	0	0	1	0	1	0	0	0	0	1	1	0	0	0	1
Ashanti	37	1	56	1.64	20.8209	0	0	1	0	1	2	0	0	0	0	1	0	0	0	1
Ashanti	38	1	59	1.74	19.4874	0	0	1	1	1	1	0	0	1	1	0	0	0	0	1
Ashanti	41	2	58	1.72	19.6052	0	0	1	0	1	0	0	0	0	1	1	0	0	0	1
Ashanti	45	1	61	1.63	22.9591	0	1	1	0	1	2	0	0	0	0	0	0	0	0	6
Ashanti	34	1	48	1.6	18.75	0	0	1	1	1	4	0	0	0	1	1	0	0	0	6
Ashanti	45	2	55	1.59	21.7555	0	0	1	0	1	3	0	0	0	0	0	0	0	0	1
Ashanti	51	1	58	1.58	23.2335	0	0	1	0	1	4	0	0	0	0	0	0	0	0	1
Ashanti	45	1	55	1.67	19.721	0	0	1	1	1	2	0	0	0	1	0	0	0	0	0
Ashanti	46	2	59	1.5	26.2222	0	0	1	0	2	3	0	0	0	0	0	0	0	0	0
Ashanti	47	2	45	1.52	19.4771	0	0	1	0	1	2	0	0	0	0	0	0	0	0	1
Ashanti	45	1	62	1.61	23.9188	0	0	1	1	1	4	0	0	0	1	0	0	0	0	0
Ashanti	54	1	48	1.64	17.8465	0	0	0	0	1	2	0	0	0	0	0	0	0	0	0
Ashanti	23	1	49	1.6	19.1406	0	0	1	1	1	4	0	0	0	0	1	0	0	0	0
Ashanti	32	1	67	1.5	29.7778	0	0	1	0	1	2	0	0	0	0	1	0	0	0	1
Ashanti	40	1	56	1.65	20.5693	0	0	1	1	1	1	0	0	1	1	0	0	0	0	1
Ashanti	52	2	59	1.68	20.9042	0	0	1	0	1	0	0	0	0	1	1	0	0	0	1
Ashanti	43	1	58	1.72	19.6052	0	0	1	0	1	2	0	0	0	0	1	0	0	0	1
Ashanti	45	2	56	1.65	20.5693	0	0	1	1	1	1	0	0	1	1	0	0	0	0	1
Ashanti	56	2	61	1.68	21.6128	0	0	1	0	1	0	0	0	0	1	1	0	0	0	1
Ashanti	19	1	62	1.74	20.4783	0	1	1	0	1	2	0	0	0	0	0	0	1	2	6
Ashanti	43	1	58	1.6	22.6562	0	0	0	1	1	4	0	0	0	1	1	0	0	0	6
Ashanti	24	1	55	1.65	20.202	0	0	1	0	1	3	0	0	0	0	0	0	0	0	1
Ashanti	36	1	59	1.65	21.6713	0	0	1	0	1	4	0	0	0	0	0	0	0	0	1
Ashanti	31	1	45	1.7	15.5709	0	0	0	1	1	2	0	0	0	1	0	0	0	0	0
Ashanti	53	2	62	1.62	23.6244	0	0	1	0	2	3	0	0	0	0	0	0	0	0	0
Ashanti	50	1	54	1.61	20.8325	0	0	1	0	1	2	0	0	0	0	0	0	0	0	1
Ashanti	43	1	51	1.56	20.9566	0	0	1	1	1	4	0	0	0	1	0	0	0	0	0
Ashanti	35	2	62	1.58	24.8358	0	0	1	0	1	2	0	0	0	0	0	0	0	0	0
Ashanti	36	2	53	1.64	19.7055	0	0	1	1	1	4	0	0	0	0	1	0	0	0	0
Ashanti	31	1	49	1.6	19.1406	0	0	1	0	1	2	0	0	0	0	1	0	0	0	1
Ashanti	32	1	58	1.7	20.0692	0	0	1	1	1	1	0	0	1	1	0	0	0	0	1
Ashanti	61	2	44	1.56	18.0802	0	0	0	0	1	0	0	0	0	1	1	0	0	0	1
Ashanti	45	2	48	1.72	16.225	0	0	0	0	1	2	0	0	0	0	1	0	0	0	1
Ashanti	36	2	56	1.66	20.3223	0	0	1	1	1	1	0	0	1	1	0	0	0	0	1
Ashanti	45	1	35	1.65	12.8558	0	0	0	0	1	0	0	0	0	1	1	0	0	0	1
Ashanti	62	1	52	1.65	19.1001	0	1	1	0	1	2	0	0	0	0	0	0	0	0	6
Ashanti	34	2	43	1.65	15.7943	0	0	0	1	1	4	0	0	0	1	1	0	1	2	6
Ashanti	45	1	35	1.7	12.1107	0	0	0	0	1	3	0	0	0	0	0	0	0	0	1
Ashanti	30	2	40	1.62	15.2416	0	0	0	0	1	4	0	0	0	0	0	0	0	0	1
Ashanti	33	1	56	1.61	21.6041	0	0	1	1	1	2	0	0	0	1	0	0	0	0	0
Ashanti	44	2	54	1.56	22.1893	0	0	1	0	2	3	0	0	0	0	0	0	0	0	0
Ashanti	45	1	54	1.58	21.6311	0	0	1	0	1	2	0	0	0	0	0	0	0	0	1
Ashanti	43	1	58	1.64	21.5645	0	0	1	1	1	4	0	0	0	1	0	0	0	0	0
Ashanti	42	1	56	1.6	21.875	0	0	1	0	1	2	0	0	0	0	0	0	0	0	0
Ashanti	51	1	46	1.7	15.917	0	0	0	1	1	4	0	0	0	0	1	0	0	0	0
Ashanti	62	1	54	1.56	22.1893	0	0	1	0	1	2	0	0	0	0	1	0	0	0	1
Ashanti	54	2	43	1.72	14.5349	0	0	0	1	1	1	0	0	1	1	0	0	0	0	1
Ashanti	43	1	76	1.66	27.5802	0	0	1	0	1	0	0	0	0	1	1	0	0	0	1
Ashanti	32	1	47	1.65	17.2635	0	0	0	0	1	2	0	0	0	0	1	0	0	0	1
Ashanti	45	1	43.5	1.67	15.5975	0	0	0	1	1	1	0	0	1	1	0	0	0	0	1
Ashanti	33	1	48	1.8	14.8148	0	0	0	0	1	0	0	0	0	1	1	0	0	0	1
Ashanti	44	2	57	1.64	21.1927	0	1	1	0	1	2	0	0	0	0	0	0	1	2	6
Ashanti	55	1	60	1.74	19.8177	0	0	1	1	1	4	0	0	0	1	1	0	1	2	6
Ashanti	36	2	56	1.72	18.9292	0	0	1	0	1	3	0	0	0	0	0	0	0	0	1
Ashanti	52	2	77	1.63	28.9811	0	0	1	0	1	4	0	0	0	0	0	0	0	0	1
Ashanti	43	1	35	1.6	13.6719	0	0	0	1	1	2	0	0	0	1	0	0	0	0	0
Ashanti	32	1	37	1.58	14.8213	0	0	0	0	2	3	0	0	0	0	0	0	0	0	0
Ashanti	34	1	85	1.6	33.2031	0	0	1	0	1	2	0	0	0	0	0	0	0	0	1
Ashanti	35	1	8	1.65	2.93848	0	0	0	1	1	4	0	0	0	1	0	0	0	0	0
Ashanti	36	1	64	1.65	23.5078	0	0	1	0	1	2	0	0	0	0	0	0	0	0	0
Ashanti	44	1	47	1.7	16.263	0	0	0	1	1	4	0	0	0	0	1	0	0	0	0
Ashanti	46	1	50	1.62	19.052	0	0	1	0	1	2	0	0	0	0	1	0	0	0	1
Ashanti	39	2	44	1.61	16.9747	0	0	0	1	1	1	0	0	1	1	0	0	0	0	1
Ashanti	38	1	59	1.56	24.2439	0	0	1	0	1	0	0	0	0	1	1	0	0	0	1
Ashanti	37	1	44	1.72	14.8729	0	0	0	0	1	2	0	0	0	0	1	0	0	0	1
Ashanti	36	1	41	1.74	13.5421	0	0	0	1	1	1	0	0	1	1	0	0	0	0	1
Ashanti	30	1	50	1.65	18.3655	0	0	0	0	1	0	0	0	0	1	1	0	0	0	1
Ashanti	31	1	59	1.7	20.4152	0	1	1	0	1	2	0	0	0	0	0	0	1	2	6
Ashanti	32	2	33	1.61	12.731	0	0	0	1	1	4	0	0	0	1	1	0	1	2	6
Ashanti	43	1	45	1.75	14.6939	0	0	0	0	1	3	0	0	0	0	0	0	0	0	1
Ashanti	52	1	71	1.64	26.398	0	0	1	0	1	4	0	0	0	0	0	0	0	0	1
Ashanti	43	1	55	1.74	18.1662	0	0	0	1	1	2	0	0	0	1	0	0	0	0	0
Ashanti	35	2	61.5	1.72	20.7883	0	0	1	0	2	3	0	0	0	0	0	0	0	0	0
Ashanti	36	1	38	1.63	14.3024	0	0	0	0	1	2	0	0	0	0	0	0	0	0	1
Ashanti	44	1	83	1.6	32.4219	0	0	1	1	1	4	0	0	0	1	0	0	0	0	0
Ashanti	60	2	42	1.59	16.6133	0	0	0	0	1	2	0	0	0	0	0	0	0	0	0
Ashanti	38	1	55	1.59	21.7555	0	0	1	1	1	4	0	0	0	0	1	0	0	0	0
Ashanti	45	2	48	1.67	17.2111	0	0	0	0	1	2	0	0	0	0	1	0	0	0	1
Ashanti	34	1	35	1.5	15.5556	0	0	0	1	1	1	0	0	1	1	0	0	0	0	1
Ashanti	44	2	58	1.75	18.9388	0	0	1	0	1	0	0	0	0	1	1	0	0	0	1
Ashanti	42	2	56	1.61	21.6041	0	0	1	0	1	2	0	0	0	0	1	0	0	0	1
Ashanti	41	2	47	1.64	17.4747	0	0	1	1	1	1	0	0	1	1	0	0	0	0	1
Ashanti	36	1	63	1.6	24.6094	0	0	1	0	1	0	0	0	0	1	1	0	0	0	1
Ashanti	51	1	55.6	1.5	24.7111	0	1	1	0	1	2	0	0	0	0	0	0	1	2	6
Ashanti	43	1	46.8	1.65	17.1901	0	0	0	1	1	4	0	0	0	1	1	0	1	2	6
Ashanti	27	1	43	1.68	15.2353	0	0	0	0	1	3	0	0	0	0	0	0	0	0	1
Ashanti	31	2	63	1.72	21.2953	0	0	1	0	1	4	0	0	0	0	0	0	0	0	1
Ashanti	29	1	58	1.65	21.3039	0	0	1	1	1	2	0	0	0	1	0	0	0	0	0
Ashanti	19	2	54.8	1.55	22.8096	0	0	1	0	2	3	0	0	0	0	0	0	0	0	0
Ashanti	70	1	56	1.58	22.4323	0	0	1	0	1	2	0	0	0	0	0	0	0	0	1
Ashanti	33	1	65	1.65	23.8751	0	0	1	1	1	4	0	0	0	1	0	0	0	0	0
Ashanti	29	2	47	1.56	19.313	0	0	1	0	1	2	0	0	0	0	0	0	0	0	0
Ashanti	43	1	45	1.65	16.5289	0	0	0	1	1	4	0	0	0	0	1	0	0	0	0
Ashanti	35	2	58	1.6	22.6562	0	0	1	0	1	2	0	0	0	0	1	0	0	0	1
Ashanti	20	1	54	1.64	20.0773	0	0	1	1	1	1	0	0	1	1	0	0	0	0	1
Ashanti	41	1	50	1.68	17.7154	0	0	0	0	1	0	0	0	0	1	1	0	0	0	1
Ashanti	32	2	44	1.55	18.3143	0	0	0	0	1	2	0	0	0	0	1	0	0	0	1
Ashanti	46	1	63	1.63	23.7118	0	0	1	1	1	1	0	0	1	1	0	0	0	0	1
Ashanti	36	1	56	1.6	21.875	0	0	1	0	1	0	0	0	0	1	1	0	0	0	1
Ashanti	26	1	58	1.59	22.9421	0	1	1	0	1	2	0	0	0	0	0	0	0	0	6
Ashanti	38	2	51	1.58	20.4294	0	0	1	1	1	4	0	0	0	1	1	0	0	0	6
Ashanti	67	1	45	1.59	17.7999	0	0	0	0	1	3	0	0	0	0	0	0	0	0	1
Ashanti	74	1	55	1.5	24.4444	0	0	1	0	1	4	0	0	0	0	0	0	0	0	1
Ashanti	43	2	43	1.63	16.1843	0	0	0	1	1	2	0	0	0	1	0	0	0	0	0
Ashanti	33	1	54	1.57	21.9076	0	0	1	0	2	3	0	0	0	0	0	0	0	0	0
Ashanti	26	2	44	1.64	16.3593	0	0	0	0	1	2	0	0	0	0	0	0	0	0	1
Ashanti	31	1	43	1.66	15.6046	0	0	0	1	1	4	0	0	0	1	0	0	0	0	0
Ashanti	25	1	42	1.5	18.6667	0	0	1	0	1	2	0	0	0	0	0	0	0	0	0
Ashanti	31	1	46	1.65	16.8962	0	0	0	1	1	4	0	0	0	0	1	0	0	0	0
Ashanti	42	2	46	1.68	16.2982	0	0	0	0	1	2	0	0	0	0	1	0	0	0	1
Ashanti	32	2	47	1.72	15.887	0	0	0	1	1	1	0	0	1	1	0	0	0	0	1
Ashanti	31	1	53	1.65	19.4674	0	0	1	0	1	0	0	0	0	1	1	0	0	0	1
Ashanti	45	1	42	1.55	17.4818	0	0	0	0	1	2	0	0	0	0	1	0	0	0	1
Ashanti	19	1	46	1.59	18.1955	0	0	0	1	1	1	0	0	1	1	0	0	0	0	1
Ashanti	50	1	39	1.6	15.2344	0	0	0	0	1	0	0	0	0	1	1	0	0	0	1
Ashanti	40	2	44	1.65	16.1616	0	1	0	0	1	2	0	0	0	0	0	0	0	0	6
Ashanti	31	1	70	1.7	24.2215	0	0	1	1	1	4	0	0	0	1	1	0	0	0	6
Ashanti	20	2	54	1.7	18.6851	0	0	1	0	1	3	0	0	0	0	0	0	0	0	1
Ashanti	35	1	50	1.62	19.052	0	0	1	0	1	4	0	0	0	0	0	0	0	0	1
Ashanti	61	1	46.5	1.61	17.9391	0	0	0	1	1	2	0	0	0	1	0	0	0	0	0
Ashanti	43	2	46	1.56	18.902	0	0	1	0	2	3	0	0	0	0	0	0	0	0	0
Ashanti	47	1	45	1.58	18.026	0	0	0	0	1	2	0	0	0	0	0	0	0	0	1
Ashanti	48	1	58	1.64	21.5645	0	0	1	1	1	4	0	0	0	1	0	0	0	0	0
Ashanti	39	2	50	1.6	19.5312	0	0	1	0	1	2	0	0	0	0	0	0	0	0	0
Ashanti	46	1	43	1.7	14.8789	0	0	0	1	1	4	0	0	0	0	1	0	0	0	0
Ashanti	24	2	40	1.56	16.4366	0	0	0	0	1	2	0	0	0	0	1	0	0	0	1
Ashanti	31	1	47	1.72	15.887	0	0	0	1	1	1	0	0	1	1	0	0	0	0	1
Ashanti	20	1	50	1.66	18.1449	0	0	0	0	1	0	0	0	0	1	1	0	0	0	1
Ashanti	44	2	48	1.65	17.6309	0	0	0	0	1	2	0	0	0	0	1	0	0	0	1
Ashanti	56	2	41	1.65	15.0597	0	0	0	1	1	1	0	0	1	1	0	0	0	0	1
Ashanti	24	1	40	1.65	14.6924	0	0	0	0	1	0	0	0	0	1	0	0	0	0	1
Ashanti	35	1	35.5	1.7	12.2837	0	1	0	0	1	2	0	0	0	0	0	0	0	0	6
Ashanti	63	1	54	1.62	20.5761	0	0	1	1	1	4	0	0	0	1	1	0	0	0	6
Ashanti	52	2	55	1.61	21.2183	0	0	1	0	1	3	0	0	0	0	0	0	0	0	1
Ashanti	18	1	50	1.56	20.5457	0	0	1	0	1	4	0	0	0	0	0	0	0	0	1
Ashanti	33	2	48	1.58	19.2277	0	0	1	1	1	2	0	0	0	1	0	0	0	0	0
Ashanti	44	1	43	1.64	15.9875	0	0	0	0	2	3	0	0	0	0	0	0	0	0	0
Ashanti	51	2	52	1.6	20.3125	0	0	1	0	1	2	0	0	0	0	0	0	0	0	1
Ashanti	52	1	56	1.7	19.3772	0	0	1	1	1	4	0	0	0	1	0	0	0	0	0
Ashanti	55	1	49	1.56	20.1348	0	0	1	0	1	2	0	0	0	0	0	0	0	0	0
Ashanti	34	1	44	1.72	14.8729	0	0	0	1	1	4	0	0	0	0	1	0	0	0	0
Ashanti	52	1	35	1.61	13.5026	0	0	0	0	1	2	0	0	0	0	1	0	0	0	1
Ashanti	32	2	55	1.65	20.202	0	0	1	1	1	1	0	0	1	1	0	0	0	0	1
Ashanti	19	1	43	1.55	17.898	0	0	0	0	1	0	0	0	0	1	1	0	0	0	1
Ashanti	42	1	60	1.8	18.5185	0	0	1	0	1	2	0	0	0	0	1	0	0	0	1
Ashanti	43	2	50	1.64	18.5901	0	0	1	1	1	1	0	0	1	1	0	0	0	0	1
Ashanti	45	1	62	1.74	20.4783	0	0	1	0	1	0	0	0	0	1	1	0	0	0	1
Ashanti	64	1	46	1.72	15.5489	0	1	0	0	1	2	0	0	0	0	0	0	0	0	6
Ashanti	53	1	54	1.63	20.3244	0	0	1	1	1	4	0	0	0	1	1	0	0	0	6
Ashanti	52	1	63	1.6	24.6094	0	0	1	0	1	3	0	0	0	0	0	0	0	0	1
Ashanti	42	2	58	1.59	22.9421	0	0	1	0	1	4	0	0	0	0	0	0	0	0	1
Ashanti	41	2	67	1.58	26.8386	0	0	1	1	1	2	0	0	0	1	0	0	0	0	0
Ashanti	34	1	51	1.45	24.2568	0	0	1	0	2	3	0	0	0	0	0	0	0	0	0
Ashanti	35	1	43	1.5	19.1111	0	0	1	0	1	2	0	0	0	0	0	0	0	0	1
Ashanti	36	2	62	1.52	26.8352	0	0	1	1	1	4	0	0	0	1	0	0	0	0	0
Ashanti	63	1	60	1.61	23.1473	0	0	1	0	1	2	0	0	0	0	0	0	0	0	0
Ashanti	33	2	45	1.5	20	0	0	1	1	1	4	0	0	0	0	1	0	0	0	0
Ashanti	30	1	56	1.6	21.875	0	0	1	0	1	2	0	0	0	0	1	0	0	0	1
Ashanti	31	1	64	1.5	28.4444	0	0	1	1	1	1	0	0	1	1	0	0	0	0	1
Ashanti	44	1	55	1.65	20.202	0	0	1	0	1	0	0	0	0	1	1	0	0	0	1
Ashanti	50	2	61	1.68	21.6128	0	0	1	0	1	2	0	0	0	0	1	0	0	0	1
Ashanti	36	1	45	1.72	15.2109	0	0	0	1	1	1	0	0	1	1	0	0	0	0	1
Ashanti	37	1	46	1.65	16.8962	0	0	0	0	1	0	0	0	0	1	1	0	0	0	1
Ashanti	71	1	63	1.55	26.2227	0	1	1	0	1	2	0	0	0	0	0	0	0	0	6
Ashanti	61	1	52	1.58	20.83	0	0	1	1	1	4	0	0	0	1	1	0	0	0	6
Ashanti	41	1	51	1.6	19.9219	0	0	1	0	1	3	0	0	0	0	0	0	0	0	1
Ashanti	43	1	65	1.65	23.8751	0	0	1	0	1	4	0	0	0	0	0	0	0	0	1
Ashanti	42	2	60	1.65	22.0386	0	0	1	1	1	2	0	0	0	1	0	0	0	0	0
Ashanti	34	2	66	1.7	22.8374	0	0	1	0	2	3	0	0	0	0	0	0	0	0	0
Ashanti	28	1	54	1.62	20.5761	0	0	1	0	1	2	0	0	0	0	0	0	0	0	1
Ashanti	29	1	55	1.61	21.2183	0	0	1	1	1	4	0	0	0	1	0	0	0	0	0
Ashanti	25	1	63	1.56	25.8876	0	0	1	0	1	2	0	0	0	0	0	0	0	0	0
Ashanti	41	1	67	1.58	26.8386	0	0	1	1	1	4	0	0	0	0	1	0	0	0	0
Ashanti	50	1	44	1.64	16.3593	0	0	0	0	1	2	0	0	0	0	1	0	0	0	1
Ashanti	51	1	43	1.6	16.7969	0	0	0	1	1	1	0	0	1	1	0	0	0	0	1
Ashanti	43	1	56	1.7	19.3772	0	0	1	0	1	0	0	0	0	1	1	0	0	0	1
Ashanti	45	2	61	1.56	25.0657	0	0	1	0	1	2	0	0	0	0	1	0	0	0	1
Ashanti	56	1	55	1.72	18.5911	0	0	1	1	1	1	0	0	1	1	0	0	0	0	1
Ashanti	54	2	61	1.66	22.1367	0	0	1	0	1	0	0	0	0	1	1	0	0	0	1
Ashanti	53	2	45	1.65	16.5289	0	1	0	0	1	2	0	0	0	0	0	0	1	2	6
Ashanti	42	1	46	1.65	16.8962	0	0	0	1	1	4	0	0	0	1	1	0	1	2	6
Ashanti	32	2	63	1.65	23.1405	0	0	1	0	1	3	0	0	0	0	0	0	0	0	1
Ashanti	34	1	52	1.72	17.5771	0	0	0	0	1	4	0	0	0	0	0	0	0	0	1
Ashanti	23	1	51	1.65	18.7328	0	0	1	1	1	2	0	0	0	1	0	0	0	0	0
Ashanti	24	1	65	1.55	27.0552	0	0	1	0	2	3	0	0	0	0	0	0	0	0	0
Ashanti	31	1	60	1.58	24.0346	0	0	1	0	1	2	0	0	0	0	0	0	0	0	1
Ashanti	33	1	66	1.6	25.7812	0	0	1	1	1	4	0	0	0	1	0	0	0	0	0
Ashanti	44	2	54	1.65	19.8347	0	0	1	0	1	2	0	0	0	0	0	0	0	0	0
Ashanti	55	1	55	1.65	20.202	0	0	1	1	1	4	0	0	0	0	1	0	0	0	0
Ashanti	66	2	63	1.7	21.7993	0	0	1	0	1	2	0	0	0	0	1	0	0	0	1
Ashanti	24	1	60	1.62	22.8624	0	0	1	1	1	1	0	0	1	1	0	0	0	0	1
Ashanti	45	2	44	1.61	16.9747	0	0	0	0	1	0	0	0	0	1	1	0	0	0	1
Ashanti	43	2	43	1.56	17.6693	0	0	0	0	1	2	0	0	0	0	1	0	0	0	1
Ashanti	32	2	56	1.72	18.9292	0	0	1	1	1	1	0	0	1	1	0	0	0	0	1
Ashanti	31	1	54	1.74	17.8359	0	0	0	0	1	0	0	0	0	1	1	0	0	0	1
Ashanti	34	1	60	1.65	22.0386	0	1	1	0	1	2	0	0	0	0	0	0	0	0	6
Ashanti	35	1	48	1.7	16.609	0	0	0	1	1	4	0	0	0	1	1	0	0	0	6
Ashanti	36	1	49	1.61	18.9036	0	0	1	0	1	3	0	0	0	0	0	0	0	0	1
Ashanti	37	2	61	1.75	19.9184	0	0	1	0	1	4	0	0	0	0	0	0	0	0	1
Ashanti	38	1	56	1.64	20.8209	0	0	1	1	1	2	0	0	0	1	0	0	0	0	0
Ashanti	39	1	59	1.74	19.4874	0	0	1	0	2	3	0	0	0	0	0	0	0	0	0
Ashanti	41	2	58	1.72	19.6052	0	0	1	0	1	2	0	0	0	0	0	0	0	0	1
Ashanti	42	1	61	1.63	22.9591	0	0	1	1	1	4	0	0	0	1	0	0	0	0	0
Ashanti	43	1	48	1.6	18.75	0	0	1	0	1	2	0	0	0	0	0	0	0	0	0
Ashanti	44	2	55	1.59	21.7555	0	0	1	1	1	4	0	0	0	0	1	0	0	0	0
Ashanti	54	1	58	1.58	23.2335	0	0	1	0	1	2	0	0	0	0	1	0	0	0	1
Ashanti	45	1	55	1.67	19.721	0	0	1	1	1	1	0	0	1	1	0	0	0	0	1
Ashanti	46	2	59	1.5	26.2222	0	0	1	0	1	0	0	0	0	1	1	0	0	0	1
Ashanti	47	2	45	1.52	19.4771	0	0	1	0	1	2	0	0	0	0	1	0	0	0	1
Ashanti	48	1	62	1.61	23.9188	0	0	1	1	1	1	0	0	1	1	0	0	0	0	1
Ashanti	54	1	48	1.64	17.8465	0	0	0	0	1	0	0	0	0	1	1	0	0	0	1
Ashanti	34	1	49	1.6	19.1406	0	1	1	0	1	2	0	0	0	0	0	0	0	0	6
Ashanti	32	1	67	1.5	29.7778	0	0	1	1	1	4	0	0	0	1	1	0	0	0	6
Ashanti	41	1	56	1.65	20.5693	0	0	1	0	1	3	0	0	0	0	0	0	0	0	1
Ashanti	51	2	59	1.68	20.9042	0	0	1	0	1	4	0	0	0	0	0	0	0	0	1
Ashanti	43	1	58	1.72	19.6052	0	0	1	1	1	2	0	0	0	1	0	0	0	0	0
Ashanti	45	2	56	1.65	20.5693	0	0	1	0	2	3	0	0	0	0	0	0	0	0	0
Ashanti	56	2	61	1.68	21.6128	0	0	1	0	1	2	0	0	0	0	0	0	0	0	1
Ashanti	19	1	62	1.74	20.4783	0	0	1	1	1	4	0	0	0	1	0	0	0	0	0
Ashanti	44	1	58	1.6	22.6562	0	0	1	0	1	2	0	0	0	0	0	0	0	0	0
Ashanti	24	1	55	1.65	20.202	0	0	1	1	1	4	0	0	0	0	1	0	0	0	0
Ashanti	36	1	59	1.65	21.6713	0	0	1	0	1	2	0	0	0	0	1	0	0	0	1
Ashanti	31	1	45	1.7	15.5709	0	0	0	1	1	1	0	0	1	1	0	0	0	0	1
Ashanti	53	2	62	1.62	23.6244	0	0	1	0	1	0	0	0	0	1	1	0	0	0	1
Ashanti	44	1	54	1.61	20.8325	0	0	1	0	1	2	0	0	0	0	1	0	0	0	1
Ashanti	34	1	51	1.56	20.9566	0	0	1	1	1	1	0	0	1	1	0	0	0	0	1
Ashanti	35	2	62	1.58	24.8358	0	0	1	0	1	0	0	0	0	1	1	0	0	0	1
Ashanti	36	2	53	1.64	19.7055	0	1	1	0	1	2	0	0	0	0	0	0	0	0	6
Ashanti	31	1	49	1.6	19.1406	0	0	1	1	1	4	0	0	0	1	1	0	0	0	6
Ashanti	32	1	58	1.7	20.0692	0	0	1	0	1	3	0	0	0	0	0	0	0	0	1
Ashanti	61	2	44	1.56	18.0802	0	0	0	0	1	4	0	0	0	0	0	0	0	0	1
Ashanti	54	2	48	1.72	16.225	0	0	0	1	1	2	0	0	0	1	0	0	0	0	0
Ashanti	32	2	56	1.66	20.3223	0	0	1	0	2	3	0	0	0	0	0	0	0	0	0
Ashanti	45	1	35	1.65	12.8558	0	0	0	0	1	2	0	0	0	0	0	0	0	0	1
Ashanti	62	1	52	1.65	19.1001	0	0	1	1	1	4	0	0	0	1	0	0	0	0	0
Ashanti	34	2	43	1.65	15.7943	0	0	0	0	1	2	0	0	0	0	0	0	0	0	0
Ashanti	45	1	35	1.7	12.1107	0	0	1	1	1	4	0	0	0	0	1	0	0	0	0
Ashanti	29	2	40	1.62	15.2416	0	0	1	0	1	2	0	0	0	0	1	0	0	0	1
Ashanti	33	1	56	1.61	21.6041	0	0	1	1	1	1	0	0	1	1	0	0	0	0	1
Ashanti	44	2	54	1.56	22.1893	0	0	1	0	1	0	0	0	0	1	1	0	0	0	1
Ashanti	45	1	54	1.58	21.6311	0	0	1	0	1	2	0	0	0	0	1	0	0	0	1
Ashanti	43	1	58	1.64	21.5645	0	0	1	1	1	1	0	0	1	1	0	0	0	0	1
Ashanti	42	1	56	1.6	21.875	0	0	1	0	1	0	0	0	0	1	1	0	0	0	1
Ashanti	51	1	46	1.7	15.917	0	1	0	0	1	2	0	0	0	0	0	0	1	2	6
Ashanti	62	1	54	1.56	22.1893	0	0	1	1	1	4	0	0	0	1	1	0	1	2	6
Ashanti	54	2	43	1.72	14.5349	0	0	0	0	1	3	0	0	0	0	0	0	0	0	1
Ashanti	43	1	76	1.66	27.5802	0	0	1	0	1	4	0	0	0	0	0	0	0	0	1
Ashanti	32	1	47	1.65	17.2635	0	0	0	1	1	2	0	0	0	1	0	0	0	0	0
Ashanti	45	1	43.5	1.67	15.5975	0	0	0	0	2	3	0	0	0	0	0	0	0	0	0
Ashanti	33	1	48	1.8	14.8148	0	0	0	0	1	2	0	0	0	0	0	0	0	0	1
Ashanti	44	2	57	1.64	21.1927	0	0	1	1	1	4	0	0	0	1	0	0	0	0	0
Ashanti	55	1	60	1.74	19.8177	0	0	1	0	1	2	0	0	0	0	0	0	0	0	0
Ashanti	36	2	56	1.72	18.9292	0	0	1	1	1	4	0	0	0	0	1	0	0	0	0
Ashanti	52	2	77	1.63	28.9811	0	0	1	0	1	2	0	0	0	0	1	0	0	0	1
Ashanti	43	1	35	1.6	13.6719	0	0	1	1	1	1	0	0	1	1	0	0	0	0	1
Ashanti	32	1	37	1.58	14.8213	0	0	0	0	1	0	0	0	0	1	1	0	0	0	1
Ashanti	34	1	85	1.6	33.2031	0	0	1	0	1	2	0	0	0	0	1	0	0	0	1
Ashanti	35	1	8	1.65	2.93848	0	0	0	1	1	1	0	0	1	1	0	0	0	0	1
Ashanti	36	1	64	1.65	23.5078	0	0	1	0	1	0	0	0	0	1	1	0	0	0	1
Ashanti	44	1	47	1.7	16.263	0	1	0	0	1	2	0	0	0	0	0	0	1	2	6
Ashanti	46	1	50	1.62	19.052	0	0	1	1	1	4	0	0	0	1	1	0	0	0	6
Ashanti	39	2	44	1.61	16.9747	0	0	0	0	1	3	0	0	0	0	0	0	0	0	1
Ashanti	38	1	59	1.56	24.2439	0	0	1	0	1	4	0	0	0	0	0	0	0	0	1
Ashanti	37	1	44	1.72	14.8729	0	0	0	1	1	2	0	0	0	1	0	0	0	0	0
Ashanti	36	1	41	1.74	13.5421	0	0	0	0	2	3	0	0	0	0	0	0	0	0	0
Ashanti	30	1	50	1.65	18.3655	0	0	0	0	1	2	0	0	0	0	0	0	0	0	1
Ashanti	31	1	59	1.7	20.4152	0	0	1	1	1	4	0	0	0	1	0	0	0	0	0
Ashanti	32	2	33	1.61	12.731	0	0	0	0	1	2	0	0	0	0	0	0	0	0	0
Ashanti	43	1	45	1.75	14.6939	0	0	0	1	1	4	0	0	0	0	1	0	0	0	0
Ashanti	52	1	71	1.64	26.398	0	0	1	0	1	2	0	0	0	0	1	0	0	0	1
Ashanti	43	1	55	1.74	18.1662	0	0	0	1	1	1	0	0	1	1	0	0	0	0	1
Ashanti	35	2	61.5	1.72	20.7883	0	0	1	0	1	0	0	0	0	1	1	0	0	0	1
Ashanti	36	1	38	1.63	14.3024	0	0	0	0	1	2	0	0	0	0	1	0	0	0	1
Ashanti	44	1	83	1.6	32.4219	0	0	1	1	1	1	0	0	1	1	0	0	0	0	1
Ashanti	60	2	42	1.59	16.6133	0	0	0	0	1	0	0	0	0	1	1	0	0	0	1
Ashanti	38	1	55	1.59	21.7555	0	1	1	0	1	2	0	0	0	0	0	0	0	0	6
Ashanti	45	2	48	1.67	17.2111	0	0	0	1	1	4	0	0	0	1	1	0	0	0	6
Ashanti	34	1	35	1.5	15.5556	0	0	0	0	1	3	0	0	0	0	0	0	0	0	1
Ashanti	44	2	58	1.75	18.9388	0	0	1	0	1	4	0	0	0	0	0	0	0	0	1
Ashanti	42	2	56	1.61	21.6041	0	0	1	1	1	2	0	0	0	1	0	0	0	0	0
Ashanti	41	2	47	1.64	17.4747	0	0	0	0	2	3	0	0	0	0	0	0	0	0	0
Ashanti	36	1	63	1.6	24.6094	0	0	1	0	1	2	0	0	0	0	0	0	0	0	1
Ashanti	51	1	55.6	1.5	24.7111	0	0	1	1	1	4	0	0	0	1	0	0	0	0	0
Ashanti	43	1	46.8	1.65	17.1901	0	0	0	0	1	2	0	0	0	0	0	0	0	0	0
Ashanti	27	1	43	1.68	15.2353	0	0	0	1	1	4	0	0	0	0	1	0	0	0	0
Ashanti	31	2	63	1.72	21.2953	0	0	1	0	1	2	0	0	0	0	1	0	0	0	1
Ashanti	29	1	58	1.65	21.3039	0	0	1	1	1	1	0	0	1	1	0	0	0	0	1
Ashanti	19	2	54.8	1.55	22.8096	0	0	1	0	1	0	0	0	0	1	1	0	0	0	1
Ashanti	70	1	56	1.58	22.4323	0	0	1	0	1	2	0	0	0	0	1	0	0	0	1
Ashanti	33	1	65	1.65	23.8751	0	0	1	1	1	1	0	0	1	1	0	0	0	0	1
Ashanti	69	1	58.6	1.65	21.5243	0	0	1	0	1	0	0	0	0	1	1	0	0	0	1
Ashanti	50	2	70.4	1.65	25.8586	0	1	1	0	1	2	0	0	0	0	0	0	0	0	6
Ashanti	42	1	44.4	1.54	18.7215	0	0	1	1	1	4	0	0	0	1	1	0	0	0	6
Ashanti	21	1	44	1.64	16.3593	0	0	0	0	1	3	0	0	0	0	0	0	0	0	1
Ashanti	42	1	46	1.74	15.1936	0	0	0	0	1	4	0	0	0	0	0	0	0	0	1
Ashanti	33	2	43	1.72	14.5349	0	0	0	1	1	2	0	0	0	1	0	0	0	0	0
Ashanti	45	1	62	1.63	23.3355	0	0	1	0	2	3	0	0	0	0	0	0	0	0	0
Ashanti	35	1	57	1.6	22.2656	0	0	1	0	1	2	0	0	0	0	0	0	0	0	1
Ashanti	25	1	60	1.59	23.7332	0	0	1	1	1	4	0	0	0	1	0	0	0	0	0
Ashanti	39	2	51	1.58	20.4294	0	0	1	0	1	2	0	0	0	0	0	0	0	0	0
Ashanti	65	1	45	1.67	16.1354	0	0	0	1	1	4	0	0	0	0	1	0	0	0	0
Ashanti	73	1	45	1.5	20	0	0	1	0	1	2	0	0	0	0	1	0	0	0	1
Ashanti	42	2	43	1.52	18.6115	0	0	1	1	1	1	0	0	1	1	0	0	0	0	1
Ashanti	33	1	57	1.61	21.9899	0	0	1	0	1	0	0	0	0	1	1	0	0	0	1
Ashanti	24	2	44	1.64	16.3593	0	0	0	0	1	2	0	0	0	0	1	0	0	0	1
Ashanti	30	1	43	1.6	16.7969	0	0	0	1	1	1	0	0	1	1	0	0	0	0	1
Ashanti	25	1	42	1.5	18.6667	0	0	1	0	1	0	0	0	0	1	1	0	0	0	1
Ashanti	30	1	48	1.65	17.6309	0	1	0	0	1	2	0	0	0	0	0	0	0	0	6
Ashanti	41	2	60	1.68	21.2585	0	0	1	1	1	4	0	0	0	1	1	0	0	0	6
Ashanti	31	2	45	1.72	15.2109	0	0	0	0	1	3	0	0	0	0	0	0	0	0	1
Ashanti	31	1	50	1.65	18.3655	0	0	0	0	1	4	0	0	0	0	0	0	0	0	1
Ashanti	44	1	41	1.55	17.0656	0	0	0	1	1	2	0	0	0	1	0	0	0	0	0
Ashanti	20	1	46	1.58	18.4265	0	0	0	0	2	3	0	0	0	0	0	0	0	0	0
Ashanti	51	1	39	1.6	15.2344	0	0	0	0	1	2	0	0	0	0	0	0	0	0	1
Ashanti	42	2	43	1.65	15.7943	0	0	0	1	1	4	0	0	0	1	0	0	0	0	0
Ashanti	30	1	71	1.65	26.079	0	0	1	0	1	2	0	0	0	0	0	0	0	0	0
Ashanti	20	2	54	1.7	18.6851	0	0	1	1	1	4	0	0	0	0	1	0	0	0	0
Ashanti	34	1	51	1.62	19.433	0	0	1	0	1	2	0	0	0	0	1	0	0	0	1
Ashanti	60	1	46.5	1.61	17.9391	0	0	0	1	1	1	0	0	1	1	0	0	0	0	1
Ashanti	43	2	45	1.56	18.4911	0	0	0	0	1	0	0	0	0	1	1	0	0	0	1
Ashanti	46	1	43	1.58	17.2248	0	0	0	0	1	2	0	0	0	0	1	0	0	0	1
Ashanti	61	1	57	1.64	21.1927	0	0	1	1	1	1	0	0	1	1	0	0	0	0	1
Ashanti	38	2	54	1.6	21.0937	0	0	1	0	1	0	0	0	0	1	1	0	0	0	1
Ashanti	45	1	44	1.7	15.2249	0	1	0	0	1	2	0	0	0	0	0	0	0	0	6
Ashanti	23	2	36	1.56	14.7929	0	0	0	1	1	4	0	0	0	1	1	0	0	0	6
Ashanti	30	1	47	1.72	15.887	0	0	0	0	1	3	0	0	0	0	0	0	0	0	1
Ashanti	20	1	50	1.66	18.1449	0	0	0	0	1	4	0	0	0	0	0	0	0	0	1
Ashanti	45	2	45	1.65	16.5289	0	0	0	1	1	2	0	0	0	1	0	0	0	0	0
Ashanti	57	2	42	1.65	15.427	0	0	0	0	2	3	0	0	0	0	0	0	0	0	0
Ashanti	24	1	40	1.65	14.6924	0	0	0	0	1	2	0	0	0	0	0	0	0	0	1
Ashanti	35	1	35.5	1.7	12.2837	0	0	0	1	1	4	0	0	0	1	0	0	0	0	0
Ashanti	62	1	44	1.62	16.7657	0	0	0	0	1	2	0	0	0	0	0	0	0	0	0
Ashanti	51	2	55	1.61	21.2183	0	0	1	1	1	4	0	0	0	0	1	0	0	0	0
Ashanti	18	1	51	1.56	20.9566	0	0	1	0	1	2	0	0	0	0	1	0	0	0	1
Ashanti	32	2	49	1.58	19.6283	0	0	1	1	1	1	0	0	1	1	0	0	0	0	1
Ashanti	42	1	38	1.64	14.1285	0	0	0	0	1	0	0	0	0	1	1	0	0	0	1
Ashanti	53	2	51	1.6	19.9219	0	0	1	0	1	2	0	0	0	0	1	0	0	0	1
Ashanti	52	1	46	1.7	15.917	0	0	0	1	1	1	0	0	1	1	0	0	0	0	1
Ashanti	56	1	52	1.56	21.3675	0	0	1	0	1	0	0	0	0	1	1	0	0	0	1
Ashanti	34	1	45	1.72	15.2109	0	1	0	0	1	2	0	0	0	0	0	0	0	0	6
Ashanti	52	1	55	1.66	19.9594	0	0	0	1	1	4	0	0	0	1	1	0	0	0	6
Ashanti	34	2	52	1.65	19.1001	0	0	0	0	1	3	0	0	0	0	0	0	0	0	1
Ashanti	19	1	47	1.67	16.8525	0	0	0	0	1	4	0	0	0	0	0	0	0	0	1
Ashanti	44	1	60	1.8	18.5185	0	0	1	1	1	2	0	0	0	1	0	0	0	0	0
Ashanti	43	2	50	1.64	18.5901	0	0	1	0	2	3	0	0	0	0	0	0	0	0	0
Ashanti	51	1	62	1.74	20.4783	0	0	1	0	1	2	0	0	0	0	0	0	0	0	1
Ashanti	63	1	46	1.72	15.5489	0	0	0	1	1	4	0	0	0	1	0	0	0	0	0
Ashanti	52	1	54	1.63	20.3244	0	0	1	0	1	2	0	0	0	0	0	0	0	0	0
Ashanti	52	1	63	1.6	24.6094	0	0	1	1	1	4	0	0	0	0	1	0	0	0	0
Ashanti	41	2	59	1.59	23.3377	0	0	1	0	1	2	0	0	0	0	1	0	0	0	1
Ashanti	40	2	67	1.58	26.8386	0	0	1	1	1	1	0	0	1	1	0	0	0	0	1
Ashanti	41	1	51	1.45	24.2568	0	0	1	0	1	0	0	0	0	1	1	0	0	0	1
Ashanti	35	1	43	1.5	19.1111	0	0	1	0	1	2	0	0	0	0	1	0	0	0	1
Ashanti	37	2	63	1.56	25.8876	0	0	1	1	1	1	0	0	1	1	0	0	0	0	1
Ashanti	61	1	60	1.61	23.1473	0	0	1	0	1	0	0	0	0	1	1	0	0	0	1
Ashanti	33	2	45	1.5	20	0	1	0	0	1	2	0	0	0	0	0	0	0	0	6
Ashanti	32	1	56	1.6	21.875	0	0	0	1	1	4	0	0	0	1	1	0	0	0	6
Ashanti	31	1	65	1.5	28.8889	0	0	0	0	1	3	0	0	0	0	0	0	0	0	1
Ashanti	42	1	56	1.65	20.5693	0	0	0	0	1	4	0	0	0	0	0	0	0	0	1
Ashanti	52	2	61	1.68	21.6128	0	0	1	1	1	2	0	0	0	1	0	0	0	0	0
Ashanti	34	1	45	1.72	15.2109	0	0	0	0	2	3	0	0	0	0	0	0	0	0	0
Ashanti	37	1	46	1.65	16.8962	0	0	0	0	1	2	0	0	0	0	0	0	0	0	1
Ashanti	65	1	63	1.55	26.2227	0	0	1	1	1	4	0	0	0	1	0	0	0	0	0
Ashanti	61	1	54	1.58	21.6311	0	0	1	0	1	2	0	0	0	0	0	0	0	0	0
Ashanti	41	1	53	1.6	20.7031	0	0	1	1	1	4	0	0	0	0	1	0	0	0	0
Ashanti	34	1	65	1.65	23.8751	0	0	1	0	1	2	0	0	0	0	1	0	0	0	1
Ashanti	41	2	60	1.65	22.0386	0	0	1	1	1	1	0	0	1	1	0	0	0	0	1
Ashanti	34	2	66	1.7	22.8374	0	0	1	0	1	0	0	0	0	1	1	0	0	0	1
Ashanti	29	1	54	1.62	20.5761	0	0	1	0	1	2	0	0	0	0	1	0	0	0	1
Ashanti	30	1	55	1.61	21.2183	0	0	1	1	1	1	0	0	1	1	0	0	0	0	1
Ashanti	25	1	63	1.56	25.8876	0	0	1	0	1	0	0	0	0	1	1	0	0	0	1
Ashanti	41	1	67	1.58	26.8386	0	1	1	0	1	2	0	0	0	0	0	0	0	0	6
Ashanti	53	1	44	1.64	16.3593	0	0	0	1	1	4	0	0	0	1	1	0	0	0	6
Ashanti	51	1	43	1.6	16.7969	0	0	0	0	1	3	0	0	0	0	0	0	0	0	1
Ashanti	34	1	56	1.7	19.3772	0	0	1	0	1	4	0	0	0	0	0	0	0	0	1
Ashanti	46	2	61	1.56	25.0657	0	0	1	1	1	2	0	0	0	1	0	0	0	0	0
Ashanti	56	1	55	1.72	18.5911	0	0	1	0	2	3	0	0	0	0	0	0	0	0	0
Ashanti	54	2	61	1.66	22.1367	0	0	1	0	1	2	0	0	0	0	0	0	0	0	1
Ashanti	54	2	45	1.65	16.5289	0	0	0	1	1	4	0	0	0	1	0	0	0	0	0
Ashanti	42	1	46	1.65	16.8962	0	0	0	0	1	2	0	0	0	0	0	0	0	0	0
Ashanti	44	2	63	1.65	23.1405	0	0	1	1	1	4	0	0	0	0	1	0	0	0	0
Ashanti	34	1	52	1.72	17.5771	0	0	0	0	1	2	0	0	0	0	1	0	0	0	1
Ashanti	23	1	51	1.65	18.7328	0	0	1	1	1	1	0	0	1	1	0	0	0	0	1
Ashanti	25	1	65	1.55	27.0552	0	0	1	0	1	0	0	0	0	1	1	0	0	0	1
Ashanti	34	1	60	1.58	24.0346	0	0	1	0	1	2	0	0	0	0	1	0	0	0	1
Ashanti	36	1	66	1.6	25.7812	0	0	1	1	1	1	0	0	1	1	0	0	0	0	1
Ashanti	45	2	54	1.65	19.8347	0	0	1	0	1	0	0	0	0	1	1	0	0	0	1
Ashanti	56	1	55	1.65	20.202	0	1	1	0	1	2	0	0	0	0	0	0	0	0	6
Ashanti	60	2	63	1.7	21.7993	0	0	1	1	1	4	0	0	0	1	1	0	0	0	6
Ashanti	24	1	60	1.62	22.8624	0	0	1	0	1	3	0	0	0	0	0	0	0	0	1
Ashanti	45	2	44	1.61	16.9747	0	0	0	0	1	4	0	0	0	0	0	0	0	0	1
Ashanti	41	2	43	1.56	17.6693	0	0	0	1	1	2	0	0	0	1	0	0	0	0	0
Ashanti	32	2	56	1.72	18.9292	0	0	1	0	2	3	0	0	0	0	0	0	0	0	0
Ashanti	33	1	54	1.74	17.8359	0	0	0	0	1	2	0	0	0	0	0	0	0	0	1
Ashanti	34	1	60	1.65	22.0386	0	0	1	1	1	4	0	0	0	1	0	0	0	0	0
Ashanti	36	1	48	1.7	16.609	0	0	0	0	1	2	0	0	0	0	0	0	0	0	0
Ashanti	36	1	49	1.61	18.9036	0	0	1	1	1	4	0	0	0	0	1	0	0	0	0
Ashanti	40	2	61	1.75	19.9184	0	0	1	0	1	2	0	0	0	0	1	0	0	0	1
Ashanti	37	1	56	1.64	20.8209	0	0	1	1	1	1	0	0	1	1	0	0	0	0	1
Ashanti	38	1	59	1.74	19.4874	0	0	1	0	1	0	0	0	0	1	1	0	0	0	1
Ashanti	41	2	58	1.72	19.6052	0	0	1	0	1	2	0	0	0	0	1	0	0	0	1
Ashanti	45	1	61	1.63	22.9591	0	0	1	1	1	1	0	0	1	1	0	0	0	0	1
Ashanti	34	1	48	1.6	18.75	0	0	1	0	1	0	0	0	0	1	1	0	0	0	1
Ashanti	45	2	55	1.59	21.7555	0	1	1	0	1	2	0	0	0	0	0	0	1	2	6
Ashanti	51	1	58	1.58	23.2335	0	0	1	1	1	4	0	0	0	1	1	0	1	2	6
Ashanti	45	1	55	1.67	19.721	0	0	1	0	1	3	0	0	0	0	0	0	0	0	1
Ashanti	46	2	59	1.5	26.2222	0	0	1	0	1	4	0	0	0	0	0	0	0	0	1
Ashanti	47	2	45	1.52	19.4771	0	0	1	1	1	2	0	0	0	1	0	0	0	0	0
Ashanti	45	1	62	1.61	23.9188	0	0	1	0	2	3	0	0	0	0	0	0	0	0	0
Ashanti	54	1	48	1.64	17.8465	0	0	0	0	1	2	0	0	0	0	0	0	0	0	1
Ashanti	23	1	49	1.6	19.1406	0	0	1	1	1	4	0	0	0	1	0	0	0	0	0
Ashanti	32	1	67	1.5	29.7778	0	0	1	0	1	2	0	0	0	0	0	0	0	0	0
Ashanti	40	1	56	1.65	20.5693	0	0	1	1	1	4	0	0	0	0	1	0	0	0	0
Ashanti	52	2	59	1.68	20.9042	0	0	1	0	1	2	0	0	0	0	1	0	0	0	1
Ashanti	43	1	58	1.72	19.6052	0	0	1	1	1	1	0	0	1	1	0	0	0	0	1
Ashanti	45	2	56	1.65	20.5693	0	0	1	0	1	0	0	0	0	1	1	0	0	0	1
Ashanti	56	2	61	1.68	21.6128	0	0	1	0	1	2	0	0	0	0	1	0	0	0	1
Ashanti	19	1	62	1.74	20.4783	0	0	1	1	1	1	0	0	1	1	0	0	0	0	1
Ashanti	43	1	58	1.6	22.6562	0	0	1	0	1	0	0	0	0	1	1	0	0	0	1
Ashanti	24	1	55	1.65	20.202	0	1	1	0	1	2	0	0	0	0	0	0	0	0	6
Ashanti	36	1	59	1.65	21.6713	0	0	1	1	1	4	0	0	0	1	1	0	0	0	6
Ashanti	31	1	45	1.7	15.5709	0	0	0	0	1	3	0	0	0	0	0	0	0	0	1
Ashanti	53	2	62	1.62	23.6244	0	0	1	0	1	4	0	0	0	0	0	0	0	0	1
Ashanti	50	1	54	1.61	20.8325	0	0	1	1	1	2	0	0	0	1	0	0	0	0	0
Ashanti	43	1	51	1.56	20.9566	0	0	1	0	2	3	0	0	0	0	0	0	0	0	0
Ashanti	35	2	62	1.58	24.8358	0	0	1	0	1	2	0	0	0	0	0	0	0	0	1
Ashanti	36	2	53	1.64	19.7055	0	0	1	1	1	4	0	0	0	1	0	0	0	0	0
Ashanti	31	1	49	1.6	19.1406	0	0	1	0	1	2	0	0	0	0	0	0	0	0	0
Ashanti	32	1	58	1.7	20.0692	0	0	1	1	1	4	0	0	0	0	1	0	0	0	0
Ashanti	61	2	44	1.56	18.0802	0	0	1	0	1	2	0	0	0	0	1	0	0	0	1
Ashanti	45	2	48	1.72	16.225	0	0	0	1	1	1	0	0	1	1	0	0	0	0	1
Ashanti	36	2	56	1.66	20.3223	0	0	1	0	1	0	0	0	0	1	1	0	0	0	1
Ashanti	45	1	35	1.65	12.8558	0	0	0	0	1	2	0	0	0	0	1	0	0	0	1
Ashanti	62	1	52	1.65	19.1001	0	0	1	1	1	1	0	0	1	1	0	0	0	0	1
Ashanti	34	2	43	1.65	15.7943	0	0	0	0	1	0	0	0	0	1	1	0	0	0	1
Ashanti	45	1	35	1.7	12.1107	0	1	0	0	1	2	0	0	0	0	0	0	0	0	6
Ashanti	30	2	40	1.62	15.2416	0	0	0	1	1	4	0	0	0	1	1	0	0	0	6
Ashanti	33	1	56	1.61	21.6041	0	0	1	0	1	3	0	0	0	0	0	0	0	0	1
Ashanti	44	2	54	1.56	22.1893	0	0	1	0	1	4	0	0	0	0	0	0	0	0	1
Ashanti	45	1	54	1.58	21.6311	0	0	1	1	1	2	0	0	0	1	0	0	0	0	0
Ashanti	43	1	58	1.64	21.5645	0	0	1	0	2	3	0	0	0	0	0	0	0	0	0
Ashanti	42	1	56	1.6	21.875	0	0	1	0	1	2	0	0	0	0	0	0	0	0	1
Ashanti	51	1	46	1.7	15.917	0	0	0	1	1	4	0	0	0	1	0	0	0	0	0
Ashanti	62	1	54	1.56	22.1893	0	0	1	0	1	2	0	0	0	0	0	0	0	0	0
Ashanti	54	2	43	1.72	14.5349	0	0	0	1	1	4	0	0	0	0	1	0	0	0	0
Ashanti	43	1	76	1.66	27.5802	0	0	1	0	1	2	0	0	0	0	1	0	0	0	1
Ashanti	32	1	47	1.65	17.2635	0	0	0	1	1	1	0	0	1	1	0	0	0	0	1
Ashanti	45	1	43.5	1.67	15.5975	0	0	0	0	1	0	0	0	0	1	1	0	0	0	1
Ashanti	33	1	48	1.8	14.8148	0	0	0	0	1	2	0	0	0	0	1	0	0	0	1
Ashanti	44	2	57	1.64	21.1927	0	0	1	1	1	1	0	0	1	1	0	0	0	0	1
Ashanti	55	1	60	1.74	19.8177	0	0	1	0	1	0	0	0	0	1	1	0	0	0	1
Ashanti	36	2	56	1.72	18.9292	0	1	1	0	1	2	0	0	0	0	0	0	0	0	6
Ashanti	52	2	77	1.63	28.9811	0	0	1	1	1	4	0	0	0	1	1	0	0	0	6
Ashanti	43	1	35	1.6	13.6719	0	0	0	0	1	3	0	0	0	0	0	0	0	0	1
Ashanti	32	1	37	1.58	14.8213	0	0	0	0	1	4	0	0	0	0	0	0	0	0	1
Ashanti	34	1	85	1.6	33.2031	0	0	1	1	1	2	0	0	0	1	0	0	0	0	0
Ashanti	35	1	8	1.65	2.93848	0	0	1	0	2	3	0	0	0	0	0	0	0	0	0
Ashanti	36	1	64	1.65	23.5078	0	0	1	0	1	2	0	0	0	0	0	0	0	0	1
Ashanti	44	1	47	1.7	16.263	0	0	0	1	1	4	0	0	0	1	0	0	0	0	0
Ashanti	46	1	50	1.62	19.052	0	0	1	0	1	2	0	0	0	0	0	0	0	0	0
Ashanti	39	2	44	1.61	16.9747	0	0	0	1	1	4	0	0	0	0	1	0	0	0	0
Ashanti	38	1	59	1.56	24.2439	0	0	1	0	1	2	0	0	0	0	1	0	0	0	1
Ashanti	37	1	44	1.72	14.8729	0	0	0	1	1	1	0	0	1	1	0	0	0	0	1
Ashanti	36	1	41	1.74	13.5421	0	0	0	0	1	0	0	0	0	1	1	0	0	0	1
Ashanti	30	1	50	1.65	18.3655	0	0	0	0	1	2	0	0	0	0	1	0	0	0	1
Ashanti	31	1	59	1.7	20.4152	0	0	1	1	1	1	0	0	1	1	0	0	0	0	1
Ashanti	32	2	33	1.61	12.731	0	0	0	0	1	0	0	0	0	1	1	0	0	0	1
Ashanti	43	1	45	1.75	14.6939	0	1	0	0	1	2	0	0	0	0	0	0	0	0	6
Ashanti	52	1	71	1.64	26.398	0	0	1	1	1	4	0	0	0	1	1	0	0	0	6
Ashanti	43	1	55	1.74	18.1662	0	0	0	0	1	3	0	0	0	0	0	0	0	0	1
Ashanti	35	2	62	1.72	20.9573	0	0	1	0	1	4	0	0	0	0	0	0	0	0	1
Ashanti	36	1	38	1.63	14.3024	0	0	1	1	1	2	0	0	0	1	0	0	0	0	0
Ashanti	44	1	83	1.6	32.4219	0	0	1	0	2	3	0	0	0	0	0	0	0	0	0
Ashanti	60	2	42	1.59	16.6133	0	0	0	0	1	2	0	0	0	0	0	0	0	0	1
Ashanti	38	1	55	1.59	21.7555	0	0	1	1	1	4	0	0	0	1	0	0	0	0	0
Ashanti	45	2	48	1.67	17.2111	0	0	0	0	1	2	0	0	0	0	0	0	0	0	0
Ashanti	34	1	35	1.5	15.5556	0	0	0	1	1	4	0	0	0	0	1	0	0	0	0
Ashanti	44	2	58	1.75	18.9388	0	0	1	0	1	2	0	0	0	0	1	0	0	0	1
Ashanti	42	2	56	1.61	21.6041	0	0	1	1	1	1	0	0	1	1	0	0	0	0	1
Ashanti	41	2	47	1.64	17.4747	0	0	0	0	1	0	0	0	0	1	1	0	0	0	1
Ashanti	36	1	63	1.6	24.6094	0	0	1	0	1	2	0	0	0	0	0	0	0	0	1
Ashanti	51	1	65	1.5	28.8889	0	0	1	1	1	1	0	0	1	1	0	0	0	0	1
Ashanti	43	1	46	1.65	16.8962	0	0	0	0	1	0	0	0	0	1	1	0	0	0	1
Ashanti	27	1	43	1.68	15.2353	0	1	0	0	1	2	0	0	0	0	0	0	0	0	6
Ashanti	31	2	63	1.72	21.2953	0	0	1	1	1	4	0	0	0	1	1	0	0	0	6
Ashanti	29	1	54	1.65	19.8347	0	0	1	0	1	3	0	0	0	0	0	0	0	0	1
Ashanti	19	2	54	1.55	22.4766	0	0	1	0	1	4	0	0	0	0	0	0	0	0	1
Ashanti	70	1	56	1.58	22.4323	0	0	1	1	1	2	0	0	0	1	0	0	0	0	0
Ashanti	25	1	65	1.55	27.0552	0	0	1	0	2	3	0	0	0	0	0	0	0	0	0
Ashanti	34	1	60	1.58	24.0346	0	0	1	0	1	2	0	0	0	0	0	0	0	0	1
Ashanti	36	1	66	1.6	25.7812	0	0	1	1	1	4	0	0	0	1	0	0	0	0	0
Ashanti	45	2	54	1.65	19.8347	0	0	1	0	1	2	0	0	0	0	0	0	0	0	0
Ashanti	56	1	55	1.65	20.202	0	0	1	1	1	4	0	0	0	0	1	0	0	0	0
Ashanti	60	2	63	1.7	21.7993	0	0	1	0	1	2	0	0	0	0	1	0	0	0	1
Ashanti	24	1	60	1.62	22.8624	0	0	1	1	1	1	0	0	1	1	0	0	0	0	1
Ashanti	45	2	44	1.61	16.9747	0	0	0	0	1	0	0	0	0	1	1	0	0	0	1
Ashanti	41	2	43	1.56	17.6693	0	0	0	0	1	2	0	0	0	0	1	0	0	0	1
Ashanti	32	2	56	1.72	18.9292	0	0	1	1	1	1	0	0	1	1	0	0	0	0	1
Ashanti	33	1	54	1.74	17.8359	0	0	0	0	1	0	0	0	0	1	1	0	0	0	1
Ashanti	34	1	60	1.65	22.0386	0	1	1	0	1	2	0	0	0	0	0	0	1	2	6
Ashanti	36	1	48	1.7	16.609	0	0	0	1	1	4	0	0	0	1	1	0	1	2	6
Ashanti	36	1	49	1.61	18.9036	0	0	1	0	1	3	0	0	0	0	0	0	0	0	1
Ashanti	40	2	61	1.75	19.9184	0	0	1	0	1	4	0	0	0	0	0	0	0	0	1
Ashanti	37	1	56	1.64	20.8209	0	0	1	1	1	2	0	0	0	1	0	0	0	0	0
Ashanti	38	1	59	1.74	19.4874	0	0	1	0	2	3	0	0	0	0	0	0	0	0	0
Ashanti	41	2	58	1.72	19.6052	0	0	1	0	1	2	0	0	0	0	0	0	0	0	1
Ashanti	45	1	61	1.63	22.9591	0	0	1	1	1	4	0	0	0	1	0	0	0	0	0
Ashanti	34	1	48	1.6	18.75	0	0	1	0	1	2	0	0	0	0	0	0	0	0	0
Ashanti	45	2	55	1.59	21.7555	0	0	1	1	1	4	0	0	0	0	1	0	0	0	0
Ashanti	51	1	58	1.58	23.2335	0	0	1	0	1	2	0	0	0	0	1	0	0	0	1
Ashanti	45	1	55	1.67	19.721	0	0	1	1	1	1	0	0	1	1	0	0	0	0	1
Ashanti	46	2	59	1.5	26.2222	0	0	1	0	1	0	0	0	0	1	1	0	0	0	1
Ashanti	47	2	45	1.52	19.4771	0	0	1	0	1	2	0	0	0	0	1	0	0	0	1
Ashanti	45	1	62	1.61	23.9188	0	0	1	1	1	1	0	0	1	1	0	0	0	0	1
Ashanti	54	1	48	1.64	17.8465	0	0	0	0	1	0	0	0	0	1	1	0	0	0	1
Ashanti	23	1	49	1.6	19.1406	0	1	1	0	1	2	0	0	0	0	0	0	0	0	6
Ashanti	32	1	67	1.5	29.7778	0	0	1	1	1	4	0	0	0	1	1	0	1	2	6
Ashanti	40	1	56	1.65	20.5693	0	0	1	0	1	3	0	0	0	0	0	0	0	0	1
Ashanti	52	2	59	1.68	20.9042	0	0	1	0	1	4	0	0	0	0	0	0	0	0	1
Ashanti	43	1	58	1.72	19.6052	0	0	1	1	1	2	0	0	0	1	0	0	0	0	0
Ashanti	45	2	56	1.65	20.5693	0	0	1	0	2	3	0	0	0	0	0	0	0	0	0
Ashanti	56	2	61	1.68	21.6128	0	0	1	0	1	2	0	0	0	0	0	0	0	0	1
Ashanti	19	1	62	1.74	20.4783	0	0	1	1	1	4	0	0	0	1	0	0	0	0	0
Ashanti	43	1	58	1.6	22.6562	0	0	1	0	1	2	0	0	0	0	0	0	0	0	0
Ashanti	24	1	55	1.65	20.202	0	0	1	1	1	4	0	0	0	0	1	0	0	0	0
Ashanti	36	1	59	1.65	21.6713	0	0	1	0	1	2	0	0	0	0	1	0	0	0	1
Ashanti	31	1	45	1.7	15.5709	0	0	0	1	1	1	0	0	1	1	0	0	0	0	1
Ashanti	53	2	62	1.62	23.6244	0	0	1	0	1	0	0	0	0	1	1	0	0	0	1
Ashanti	50	1	54	1.61	20.8325	0	0	1	0	1	2	0	0	0	0	1	0	0	0	1
Ashanti	43	1	51	1.56	20.9566	0	0	1	1	1	1	0	0	1	1	0	0	0	0	1
Ashanti	35	2	62	1.58	24.8358	0	0	1	0	1	0	0	0	0	1	1	0	0	0	1
Ashanti	36	2	53	1.64	19.7055	0	1	1	0	1	2	0	0	0	0	0	0	1	2	6
Ashanti	31	1	49	1.6	19.1406	0	0	1	1	1	4	0	0	0	1	1	0	0	0	6
Ashanti	32	1	58	1.7	20.0692	0	0	1	0	1	3	0	0	0	0	0	0	0	0	1
Ashanti	61	2	44	1.56	18.0802	0	0	0	0	1	4	0	0	0	0	0	0	0	0	1
Ashanti	45	2	48	1.72	16.225	0	0	0	1	1	2	0	0	0	1	0	0	0	0	0
Ashanti	36	2	56	1.66	20.3223	0	0	1	0	2	3	0	0	0	0	0	0	0	0	0
Ashanti	45	1	35	1.65	12.8558	0	0	0	0	1	2	0	0	0	0	0	0	0	0	1
Ashanti	62	1	52	1.65	19.1001	0	0	1	1	1	4	0	0	0	1	0	0	0	0	0
Ashanti	34	2	43	1.65	15.7943	0	0	0	0	1	2	0	0	0	0	0	0	0	0	0
Ashanti	45	1	35	1.7	12.1107	0	0	0	1	1	4	0	0	0	0	1	0	0	0	0
Ashanti	30	2	40	1.62	15.2416	0	0	0	0	1	2	0	0	0	0	1	0	0	0	1
Ashanti	33	1	56	1.61	21.6041	0	0	1	1	1	1	0	0	1	1	0	0	0	0	1
Ashanti	44	2	54	1.56	22.1893	0	0	1	0	1	0	0	0	0	1	1	0	0	0	1
Ashanti	45	1	54	1.58	21.6311	0	0	1	0	1	2	0	0	0	0	1	0	0	0	1
Ashanti	43	1	58	1.64	21.5645	0	0	1	1	1	1	0	0	1	1	0	0	0	0	1
Ashanti	42	1	56	1.6	21.875	0	0	1	0	1	0	0	0	0	1	1	0	0	0	1
Ashanti	51	1	46	1.7	15.917	0	1	0	0	1	2	0	0	0	0	0	0	1	2	6
Ashanti	62	1	54	1.56	22.1893	0	0	0	1	1	4	0	0	0	1	1	0	1	2	6
Ashanti	54	2	43	1.72	14.5349	0	0	0	0	1	3	0	0	0	0	0	0	0	0	1
Ashanti	43	1	76	1.66	27.5802	0	0	1	0	1	4	0	0	0	0	0	0	0	0	1
Ashanti	32	1	47	1.65	17.2635	0	0	0	1	1	2	0	0	0	1	0	0	0	0	0
Ashanti	45	1	43.5	1.67	15.5975	0	0	0	0	2	3	0	0	0	0	0	0	0	0	0
Ashanti	33	1	48	1.8	14.8148	0	0	0	0	1	2	0	0	0	0	0	0	0	0	1
Ashanti	44	2	57	1.64	21.1927	0	0	1	1	1	4	0	0	0	1	0	0	0	0	0
Ashanti	55	1	60	1.74	19.8177	0	0	1	0	1	2	0	0	0	0	0	0	0	0	0
Ashanti	52	1	55	1.66	19.9594	0	0	1	1	1	4	0	0	0	0	1	0	0	0	0
Ashanti	34	2	52	1.65	19.1001	0	0	1	0	1	2	0	0	0	0	1	0	0	0	1
Ashanti	19	1	47	1.67	16.8525	0	0	0	1	1	1	0	0	1	1	0	0	0	0	1
Ashanti	44	1	60	1.8	18.5185	0	0	1	0	1	0	0	0	0	1	1	0	0	0	1
Ashanti	43	2	50	1.64	18.5901	0	0	1	0	1	2	0	0	0	0	1	0	0	0	1
Ashanti	51	1	62	1.74	20.4783	0	0	1	1	1	1	0	0	1	1	0	0	0	0	1
Ashanti	63	1	46	1.72	15.5489	0	0	0	0	1	0	0	0	0	1	1	0	0	0	1
Ashanti	52	1	54	1.63	20.3244	0	1	1	0	1	2	0	0	0	0	0	0	1	2	6
Ashanti	52	1	63	1.6	24.6094	0	0	0	1	1	4	0	0	0	1	1	0	1	2	6
Ashanti	41	2	59	1.59	23.3377	0	0	0	0	1	3	0	0	0	0	0	0	0	0	1
Ashanti	40	2	67	1.58	26.8386	0	0	0	0	1	4	0	0	0	0	0	0	0	0	1
Ashanti	41	1	51	1.45	24.2568	0	0	1	1	1	2	0	0	0	1	0	0	0	0	0
Ashanti	35	1	43	1.5	19.1111	0	0	1	0	2	3	0	0	0	0	0	0	0	0	0
Ashanti	37	2	63	1.56	25.8876	0	0	1	0	1	2	0	0	0	0	0	0	0	0	1
Ashanti	61	1	60	1.61	23.1473	0	0	1	1	1	4	0	0	0	1	0	0	0	0	0
Ashanti	33	2	45	1.5	20	0	0	1	0	1	2	0	0	0	0	0	0	0	0	0
Ashanti	32	1	56	1.6	21.875	0	0	1	1	1	4	0	0	0	0	1	0	0	0	0
Ashanti	31	1	65	1.5	28.8889	0	0	1	0	1	2	0	0	0	0	1	0	0	0	1
Ashanti	42	1	56	1.65	20.5693	0	0	1	1	1	1	0	0	1	1	0	0	0	0	1
Ashanti	52	2	61	1.68	21.6128	0	0	1	0	1	0	0	0	0	1	1	0	0	0	1
Ashanti	34	1	45	1.72	15.2109	0	0	0	0	1	2	0	0	0	0	1	0	0	0	1
Ashanti	37	1	46	1.65	16.8962	0	0	0	1	1	1	0	0	1	1	0	0	0	0	1
Ashanti	65	1	63	1.55	26.2227	0	0	1	0	1	0	0	0	0	1	1	0	0	0	1
Ashanti	61	1	54	1.58	21.6311	0	1	1	0	1	2	0	0	0	0	0	0	1	2	6
Ashanti	41	1	53	1.6	20.7031	0	0	1	1	1	4	0	0	0	1	1	0	0	0	6
Ashanti	34	1	65	1.65	23.8751	0	0	1	0	1	3	0	0	0	0	0	0	0	0	1
Ashanti	41	2	60	1.65	22.0386	0	0	1	0	1	4	0	0	0	0	0	0	0	0	1
Ashanti	34	2	66	1.7	22.8374	0	0	1	1	1	2	0	0	0	1	0	0	0	0	0
Ashanti	29	1	54	1.62	20.5761	0	0	1	0	2	3	0	0	0	0	0	0	0	0	0
Ashanti	30	1	55	1.61	21.2183	0	0	1	0	1	2	0	0	0	0	0	0	0	0	1
Ashanti	25	1	63	1.56	25.8876	0	0	1	1	1	4	0	0	0	1	0	0	0	0	0
Ashanti	41	1	67	1.58	26.8386	0	0	1	0	1	2	0	0	0	0	0	0	0	0	0
Ashanti	53	1	44	1.64	16.3593	0	0	0	1	1	4	0	0	0	0	1	0	0	0	0
Ashanti	51	1	43	1.6	16.7969	0	0	0	0	1	2	0	0	0	0	1	0	0	0	1
Ashanti	34	1	56	1.7	19.3772	0	0	1	1	1	1	0	0	1	1	0	0	0	0	1
Ashanti	46	2	61	1.56	25.0657	0	0	1	0	1	0	0	0	0	1	1	0	0	0	1
Ashanti	56	1	55	1.72	18.5911	0	0	1	0	1	2	0	0	0	0	1	0	0	0	1
Ashanti	54	2	61	1.66	22.1367	0	0	1	1	1	1	0	0	1	1	0	0	0	0	1
Ashanti	54	2	45	1.65	16.5289	0	0	0	0	1	0	0	0	0	1	1	0	0	0	1
Ashanti	42	1	46	1.65	16.8962	0	1	0	0	1	2	0	0	0	0	0	0	1	2	6
Ashanti	44	2	63	1.65	23.1405	0	0	1	1	1	4	0	0	0	1	1	0	1	2	6
Ashanti	34	1	52	1.72	17.5771	0	0	0	0	1	3	0	0	0	0	0	0	0	0	1
Ashanti	23	1	51	1.65	18.7328	0	0	0	0	1	4	0	0	0	0	0	0	0	0	1
Ashanti	25	1	65	1.55	27.0552	0	0	1	1	1	2	0	0	0	1	0	0	0	0	0
Ashanti	34	1	60	1.58	24.0346	0	0	1	0	2	3	0	0	0	0	0	0	0	0	0
Ashanti	36	1	66	1.6	25.7812	0	0	1	0	1	2	0	0	0	0	0	0	0	0	1
Ashanti	45	2	54	1.65	19.8347	0	0	1	1	1	4	0	0	0	1	0	0	0	0	0
Ashanti	56	1	55	1.65	20.202	0	0	1	0	1	2	0	0	0	0	0	0	0	0	0
Ashanti	60	2	63	1.7	21.7993	0	0	1	1	1	4	0	0	0	0	1	0	0	0	0
Ashanti	24	1	60	1.62	22.8624	0	0	1	0	1	2	0	0	0	0	1	0	0	0	1
Ashanti	45	2	44	1.61	16.9747	0	0	0	1	1	1	0	0	1	1	0	0	0	0	1
Ashanti	41	2	43	1.56	17.6693	0	0	0	0	1	0	0	0	0	1	1	0	0	0	1
Ashanti	32	2	56	1.72	18.9292	0	0	1	0	1	2	0	0	0	0	1	0	0	0	1
Ashanti	33	1	54	1.74	17.8359	0	0	0	1	1	1	0	0	1	1	0	0	0	0	1
Ashanti	34	1	60	1.65	22.0386	0	0	1	0	1	0	0	0	0	1	1	0	0	0	1
Ashanti	36	1	48	1.7	16.609	0	1	1	0	1	2	0	0	0	0	0	0	1	2	6
Ashanti	36	1	49	1.61	18.9036	0	0	0	1	1	4	0	0	0	1	1	0	0	0	6
Ashanti	26	1	58	1.59	22.9421	0	0	0	0	1	3	0	0	0	0	0	0	0	0	1
Ashanti	38	2	51	1.58	20.4294	0	0	0	0	1	4	0	0	0	0	0	0	0	0	1
Ashanti	67	1	45	1.67	16.1354	0	0	1	1	1	2	0	0	0	1	0	0	0	0	0
Ashanti	74	1	55	1.5	24.4444	0	0	1	0	2	3	0	0	0	0	0	0	0	0	0
Ashanti	43	2	43	1.52	18.6115	0	0	0	0	1	2	0	0	0	0	0	0	0	0	1
Ashanti	33	1	54	1.61	20.8325	0	0	0	1	1	4	0	0	0	1	0	0	0	0	0
Ashanti	26	2	44	1.64	16.3593	0	0	0	0	1	2	0	0	0	0	0	0	0	0	0
Ashanti	31	1	43	1.6	16.7969	0	0	1	1	1	4	0	0	0	0	1	0	0	0	0
Ashanti	25	1	42	1.5	18.6667	0	0	1	0	1	2	0	0	0	0	1	0	0	0	1
Ashanti	31	1	46	1.65	16.8962	0	0	1	1	1	1	0	0	1	1	0	0	0	0	1
Ashanti	42	2	46	1.68	16.2982	0	0	1	0	1	0	0	0	0	1	1	0	0	0	1
Ashanti	32	2	47	1.72	15.887	0	0	1	0	1	2	0	0	0	0	1	0	0	0	1
Ashanti	31	1	53	1.65	19.4674	0	0	1	1	1	1	0	0	1	1	0	0	0	0	1
Ashanti	45	1	42	1.55	17.4818	0	0	1	0	1	0	0	0	0	1	1	0	0	0	1
Ashanti	19	1	46	1.58	18.4265	0	1	1	0	1	2	0	0	0	0	0	0	1	2	6
Ashanti	50	1	39	1.6	15.2344	0	0	0	1	1	4	0	0	0	1	1	0	1	2	6
Ashanti	40	2	44	1.65	16.1616	0	0	0	0	1	3	0	0	0	0	0	0	0	0	1
Ashanti	31	1	72	1.65	26.4463	0	0	0	0	1	4	0	0	0	0	0	0	0	0	1
Ashanti	20	2	54	1.7	18.6851	0	0	1	1	1	2	0	0	0	1	0	0	0	0	0
Ashanti	35	1	50	1.62	19.052	0	0	1	0	2	3	0	0	0	0	0	0	0	0	0
Ashanti	61	1	46.5	1.61	17.9391	0	0	0	0	1	2	0	0	0	0	0	0	0	0	1
Ashanti	43	2	43	1.56	17.6693	0	0	0	1	1	4	0	0	0	1	0	0	0	0	0
Ashanti	47	1	43	1.58	17.2248	0	0	0	0	1	2	0	0	0	0	0	0	0	0	0
Ashanti	48	1	58	1.64	21.5645	0	0	1	1	1	4	0	0	0	0	1	0	0	0	0
Ashanti	39	2	50	1.6	19.5312	0	0	1	0	1	2	0	0	0	0	1	0	0	0	1
Ashanti	46	1	43	1.7	14.8789	0	0	1	1	1	1	0	0	1	1	0	0	0	0	1
Ashanti	24	2	36	1.56	14.7929	0	0	1	0	1	0	0	0	0	1	1	0	0	0	1
Ashanti	31	1	47	1.72	15.887	0	0	1	0	1	2	0	0	0	0	1	0	0	0	1
Ashanti	20	1	50	1.66	18.1449	0	0	1	1	1	1	0	0	1	1	0	0	0	0	1
Ashanti	44	2	48	1.65	17.6309	0	0	1	0	1	0	0	0	0	1	1	0	0	0	1
Ashanti	56	2	41	1.65	15.0597	0	1	1	0	1	2	0	0	0	0	0	0	0	0	6
Ashanti	24	1	40	1.65	14.6924	0	0	0	1	1	4	0	0	0	1	1	0	1	2	6
Ashanti	35	1	35.5	1.7	12.2837	0	0	0	0	1	3	0	0	0	0	0	0	0	0	1
Ashanti	63	1	54	1.62	20.5761	0	0	0	0	1	4	0	0	0	0	0	0	0	0	1
Ashanti	52	2	55	1.61	21.2183	0	0	1	1	1	2	0	0	0	1	0	0	0	0	0
Ashanti	18	1	50	1.56	20.5457	0	0	1	0	2	3	0	0	0	0	0	0	0	0	0
Ashanti	33	2	48	1.58	19.2277	0	0	0	0	1	2	0	0	0	0	0	0	0	0	1
Ashanti	44	1	37	1.64	13.7567	0	0	0	1	1	4	0	0	0	1	0	0	0	0	0
Ashanti	51	2	52	1.6	20.3125	0	0	0	0	1	2	0	0	0	0	0	0	0	0	0
Ashanti	52	1	38	1.7	13.1488	0	0	1	1	1	4	0	0	0	0	1	0	0	0	0
Ashanti	55	1	49	1.56	20.1348	0	0	1	0	1	2	0	0	0	0	1	0	0	0	1
Ashanti	34	1	44	1.72	14.8729	0	0	1	1	1	1	0	0	1	1	0	0	0	0	1
Ashanti	52	1	35	1.66	12.7014	0	0	1	0	1	0	0	0	0	1	1	0	0	0	1
Ashanti	32	2	55	1.65	20.202	0	0	1	0	1	2	0	0	0	0	1	0	0	0	1
Ashanti	19	1	43	1.67	15.4183	0	0	1	1	1	1	0	0	1	1	0	0	0	0	1
Ashanti	42	1	60	1.8	18.5185	0	0	1	0	1	0	0	0	0	1	1	0	0	0	1
Ashanti	43	2	50	1.64	18.5901	0	1	1	0	1	2	0	0	0	0	0	0	1	2	6
Ashanti	45	1	62	1.74	20.4783	0	0	0	1	1	4	0	0	0	1	1	0	1	2	6
Ashanti	64	1	46	1.72	15.5489	0	0	0	0	1	3	0	0	0	0	0	0	0	0	1
Ashanti	53	1	54	1.63	20.3244	0	0	0	0	1	4	0	0	0	0	0	0	0	0	1
Ashanti	52	1	63	1.6	24.6094	0	0	1	1	1	2	0	0	0	1	0	0	0	0	0
Ashanti	42	2	58	1.59	22.9421	0	0	1	0	2	3	0	0	0	0	0	0	0	0	0
Ashanti	41	2	67	1.58	26.8386	0	0	0	0	1	2	0	0	0	0	0	0	0	0	1
Ashanti	34	1	51	1.45	24.2568	0	0	0	1	1	4	0	0	0	1	0	0	0	0	0
Ashanti	35	1	43	1.5	19.1111	0	0	0	0	1	2	0	0	0	0	0	0	0	0	0
Ashanti	36	2	62	1.52	26.8352	0	0	1	1	1	4	0	0	0	0	1	0	0	0	0
Ashanti	63	1	60	1.61	23.1473	0	0	1	0	1	2	0	0	0	0	1	0	0	0	1
Ashanti	33	2	45	1.5	20	0	0	1	1	1	1	0	0	1	1	0	0	0	0	1
Ashanti	30	1	56	1.6	21.875	0	0	1	0	1	0	0	0	0	1	1	0	0	0	1
Ashanti	31	1	64	1.5	28.4444	0	0	1	0	1	2	0	0	0	0	1	0	0	0	1
Ashanti	44	1	55	1.65	20.202	0	0	1	1	1	1	0	0	1	1	0	0	0	0	1
Ashanti	50	2	61	1.68	21.6128	0	0	1	0	1	0	0	0	0	1	1	0	0	0	1
Ashanti	36	1	45	1.72	15.2109	0	1	0	0	1	2	0	0	0	0	0	0	1	2	6
Ashanti	37	1	46	1.65	16.8962	0	0	0	1	1	4	0	0	0	1	1	0	1	2	6
Ashanti	71	1	63	1.55	26.2227	0	0	0	0	1	3	0	0	0	0	0	0	0	0	1
Ashanti	61	1	52	1.58	20.83	0	0	0	0	1	4	0	0	0	0	0	0	0	0	1
Ashanti	41	1	51	1.6	19.9219	0	0	1	1	1	2	0	0	0	1	0	0	0	0	0
Ashanti	43	1	65	1.65	23.8751	0	0	1	0	2	3	0	0	0	0	0	0	0	0	0
Ashanti	42	2	60	1.65	22.0386	0	0	0	0	1	2	0	0	0	0	0	0	0	0	1
Ashanti	34	2	66	1.7	22.8374	0	0	0	1	1	4	0	0	0	1	0	0	0	0	0
Ashanti	28	1	54	1.62	20.5761	0	0	0	0	1	2	0	0	0	0	0	0	0	0	0
Ashanti	29	1	55	1.61	21.2183	0	0	1	1	1	4	0	0	0	0	1	0	0	0	0
Ashanti	25	1	63	1.56	25.8876	0	0	1	0	1	2	0	0	0	0	1	0	0	0	1
Ashanti	41	1	67	1.58	26.8386	0	0	1	1	1	1	0	0	1	1	0	0	0	0	1
Ashanti	50	1	44	1.64	16.3593	0	0	1	0	1	0	0	0	0	1	1	0	0	0	1
Ashanti	51	1	43	1.6	16.7969	0	0	1	0	1	2	0	0	0	0	1	0	0	0	1
Ashanti	43	1	56	1.7	19.3772	0	0	1	1	1	1	0	0	1	1	0	0	0	0	1
Ashanti	45	2	61	1.56	25.0657	0	0	1	0	1	0	0	0	0	1	1	0	0	0	1
Ashanti	56	1	55	1.72	18.5911	0	1	1	0	1	2	0	0	0	0	0	0	1	2	6
Ashanti	54	2	61	1.66	22.1367	0	0	0	1	1	4	0	0	0	1	1	0	1	2	6
Ashanti	53	2	45	1.65	16.5289	0	0	0	0	1	3	0	0	0	0	0	0	0	0	1
Ashanti	42	1	46	1.65	16.8962	0	0	0	0	1	4	0	0	0	0	0	0	0	0	1
Ashanti	32	2	63	1.65	23.1405	0	0	1	1	1	2	0	0	0	1	0	0	0	0	0
Ashanti	34	1	52	1.72	17.5771	0	0	1	0	2	3	0	0	0	0	0	0	0	0	0
Ashanti	23	1	51	1.65	18.7328	0	0	0	0	1	2	0	0	0	0	0	0	0	0	1
Ashanti	24	1	65	1.55	27.0552	0	0	0	1	1	4	0	0	0	1	0	0	0	0	0
Ashanti	31	1	60	1.58	24.0346	0	0	0	0	1	2	0	0	0	0	0	0	0	0	0
Ashanti	33	1	66	1.6	25.7812	0	0	1	1	1	4	0	0	0	0	1	0	0	0	0
Ashanti	44	2	54	1.65	19.8347	0	0	1	0	1	2	0	0	0	0	1	0	0	0	1
Ashanti	55	1	55	1.65	20.202	0	0	1	1	1	1	0	0	1	1	0	0	0	0	1
Ashanti	66	2	63	1.7	21.7993	0	0	1	0	1	0	0	0	0	1	1	0	0	0	1
Ashanti	24	1	60	1.62	22.8624	0	0	1	1	1	1	0	0	1	1	0	0	0	0	1
Ashanti	45	2	44	1.61	16.9747	0	0	1	0	1	0	0	0	0	1	1	0	0	0	1
Ashanti	43	2	43	1.56	17.6693	0	1	1	0	1	2	0	0	0	0	0	0	0	0	6
Ashanti	32	2	56	1.72	18.9292	0	0	0	1	1	4	0	0	0	1	1	0	0	0	6
Ashanti	31	1	54	1.74	17.8359	0	0	0	0	1	3	0	0	0	0	0	0	0	0	1
Ashanti	34	1	60	1.65	22.0386	0	0	0	0	1	4	0	0	0	0	0	0	0	0	1
Ashanti	35	1	48	1.7	16.609	0	0	1	1	1	2	0	0	0	1	0	0	0	0	0
Ashanti	36	1	49	1.61	18.9036	0	0	1	0	2	3	0	0	0	0	0	0	0	0	0
Ashanti	37	2	61	1.75	19.9184	0	0	0	0	1	2	0	0	0	0	0	0	0	0	1
Ashanti	38	1	56	1.64	20.8209	0	0	0	1	1	4	0	0	0	1	0	0	0	0	0
Ashanti	39	1	59	1.74	19.4874	0	0	0	0	1	2	0	0	0	0	0	0	0	0	0
Ashanti	41	2	58	1.72	19.6052	0	0	1	1	1	4	0	0	0	0	1	0	0	0	0
Ashanti	42	1	61	1.63	22.9591	0	0	1	0	1	2	0	0	0	0	1	0	0	0	1
Ashanti	43	1	48	1.6	18.75	0	0	1	1	1	1	0	0	1	1	0	0	0	0	1
Ashanti	44	2	55	1.59	21.7555	0	0	1	0	1	0	0	0	0	1	1	0	0	0	1
Ashanti	54	1	58	1.58	23.2335	0	0	1	0	1	2	0	0	0	0	1	0	0	0	1
Ashanti	45	2	61	1.56	25.0657	0	0	1	1	1	1	0	0	1	1	0	0	0	0	1
Ashanti	56	1	55	1.72	18.5911	0	0	1	0	1	0	0	0	0	1	1	0	0	0	1
Ashanti	54	2	61	1.66	22.1367	0	1	1	0	1	2	0	0	0	0	0	0	1	2	6
Ashanti	53	2	45	1.65	16.5289	0	0	0	1	1	4	0	0	0	1	1	0	1	2	6
Ashanti	42	1	46	1.65	16.8962	0	0	0	0	1	3	0	0	0	0	0	0	0	0	1
Ashanti	32	2	63	1.65	23.1405	0	0	0	0	1	4	0	0	0	0	0	0	0	0	1
Ashanti	34	1	52	1.72	17.5771	0	0	1	1	1	2	0	0	0	1	0	0	0	0	0
Ashanti	23	1	51	1.65	18.7328	0	0	1	0	2	3	0	0	0	0	0	0	0	0	0
Ashanti	24	1	65	1.55	27.0552	0	0	0	0	1	2	0	0	0	0	0	0	0	0	1
Ashanti	31	1	60	1.58	24.0346	0	0	0	1	1	4	0	0	0	1	0	0	0	0	0
Ashanti	33	1	66	1.6	25.7812	0	0	0	0	1	2	0	0	0	0	0	0	0	0	0
Ashanti	44	2	54	1.65	19.8347	0	0	1	1	1	4	0	0	0	0	1	0	0	0	0
Ashanti	55	1	55	1.65	20.202	0	0	1	0	1	2	0	0	0	0	1	0	0	0	1
Ashanti	66	2	63	1.7	21.7993	0	0	1	1	1	1	0	0	1	1	0	0	0	0	1
Ashanti	24	1	60	1.62	22.8624	0	0	1	0	1	0	0	0	0	1	1	0	0	0	1
Ashanti	45	2	44	1.61	16.9747	0	0	1	0	1	2	0	0	0	0	1	0	0	0	1
Ashanti	43	2	43	1.56	17.6693	0	0	1	1	1	1	0	0	1	1	0	0	0	0	1
Ashanti	32	2	56	1.72	18.9292	0	0	1	0	1	0	0	0	0	1	1	0	0	0	1
Ashanti	31	1	54	1.74	17.8359	0	1	1	0	1	2	0	0	0	0	0	0	1	2	6
Ashanti	34	1	60	1.65	22.0386	0	0	0	1	1	4	0	0	0	1	1	0	0	0	6
Ashanti	35	1	48	1.7	16.609	0	0	0	0	1	3	0	0	0	0	0	0	0	0	1
Ashanti	36	1	49	1.61	18.9036	0	0	0	0	1	4	0	0	0	0	0	0	0	0	1
Ashanti	37	2	61	1.75	19.9184	0	0	1	1	1	2	0	0	0	1	0	0	0	0	0
Ashanti	38	1	56	1.64	20.8209	0	0	1	0	2	3	0	0	0	0	0	0	0	0	0
Eastern	54	1	49.5	1.79	15.449	1	0	0	1	1	2	1	1	0	1	0	0	1	2	0
Eastern	50	2	34.5	1.49	15.5398	1	0	0	1	1	4	1	1	0	0	1	0	1	2	0
Eastern	41	2	62	1.6	24.2187	1	0	1	0	1	3	1	1	0	0	1	0	1	2	0
Eastern	65	1	41.2	1.7	14.2561	1	0	0	1	1	4	1	0	0	0	1	1	0	1	2
Eastern	30	2	53	1.75	17.3061	1	0	0	0	1	0	1	0	0	0	0	0	1	2	0
Eastern	47	2	40.1	1.66	14.5522	1	0	0	0	1	4	1	0	0	0	0	0	0	0	6
Eastern	55	2	37.2	1.53	15.8913	1	0	0	0	1	4	1	0	0	0	0	0	1	2	0
Eastern	41	1	46	1.75	15.0204	1	0	0	1	1	4	1	1	0	0	0	1	1	2	2
Eastern	42	1	43.2	1.68	15.3061	1	0	0	0	1	3	1	1	0	1	1	0	0	0	2
Eastern	82	2	56	1.69	19.6072	1	0	1	0	1	3	1	0	0	0	1	0	1	2	0
Eastern	59	2	43.8	1.49	19.7288	1	0	1	1	1	3	1	1	0	0	1	0	1	2	0
Eastern	41	1	51	1.68	18.0697	1	0	0	0	1	2	1	1	0	1	0	0	1	2	2
Eastern	25	2	38.4	1.5	17.0667	1	0	0	0	1	2	1	1	0	0	0	0	1	2	2
Eastern	45	1	47.3	1.78	14.9287	1	0	0	0	1	2	1	0	0	0	0	0	1	2	0
Eastern	50	2	40.3	1.56	16.5598	1	0	0	0	1	2	1	0	0	0	1	1	1	2	1
Eastern	52	1	45	1.61	17.3604	1	0	0	1	1	1	1	0	1	0	0	1	0	1	2
Eastern	34	2	51	1.7	17.6471	1	1	0	0	2	2	1	0	0	0	1	0	1	2	2
Eastern	62	1	56.2	1.69	19.6772	1	0	1	1	1	0	1	0	0	0	0	0	1	2	0
Eastern	22	1	54.5	1.63	20.5126	1	0	1	0	1	2	1	0	0	0	0	0	1	2	0
Eastern	34	1	70	1.89	19.5963	1	0	1	0	1	2	1	0	0	0	0	0	1	2	0
Eastern	26	2	40.8	1.6	15.9375	1	0	0	0	1	3	1	1	0	0	1	1	0	1	2
Eastern	49	1	43.5	1.72	14.7039	1	0	0	1	1	3	1	0	0	0	0	0	1	2	6
Eastern	67	1	47	1.69	16.456	1	0	0	0	2	2	1	1	0	0	0	0	1	2	0
Eastern	64	1	54.9	1.72	18.5573	1	0	1	1	1	2	1	1	0	1	0	0	1	2	0
Eastern	51	1	61.8	1.77	19.7261	1	0	1	1	1	2	1	1	0	0	1	0	1	2	0
Eastern	65	1	55.3	1.74	18.2653	1	0	0	0	1	3	1	1	0	0	0	0	1	2	6
Eastern	42	2	82.4	1.65	30.2663	1	1	0	1	1	2	1	1	0	0	0	0	1	2	0
Eastern	31	1	53.6	1.68	18.9909	1	0	1	0	1	2	1	1	0	0	1	0	1	2	0
Eastern	37	1	51.2	1.7	17.7163	1	0	0	0	1	2	1	1	0	0	1	1	0	1	6
Eastern	28	1	28.3	1.72	9.56598	1	0	0	0	1	3	1	1	1	1	0	0	1	2	2
Eastern	45	1	56	1.77	17.8748	1	0	0	0	1	2	1	1	0	0	0	0	1	2	0
Eastern	22	1	70.5	1.9	19.5291	1	0	1	0	1	3	1	0	0	0	1	0	1	2	6
Eastern	59	1	41.8	1.73	13.9664	1	0	0	1	1	2	1	1	0	0	0	0	0	0	2
Eastern	43	2	43	1.64	15.9875	1	0	0	0	1	2	1	0	0	0	1	0	1	2	0
Eastern	35	1	60	1.78	18.937	1	0	1	1	1	0	1	1	0	0	0	0	1	2	0
Eastern	49	1	64	1.74	21.1389	1	0	1	1	1	2	1	1	0	1	0	0	1	2	0
Eastern	47	1	42	1.72	14.1969	1	0	0	0	1	3	1	0	0	0	0	0	1	2	1
Eastern	56	1	55	1.73	18.3768	1	0	0	1	1	2	1	1	0	1	0	0	0	0	6
Eastern	48	1	45	1.7	15.5709	1	0	0	1	1	3	1	1	0	0	0	0	1	2	1
Eastern	44	1	58	1.74	19.1571	1	0	1	1	1	1	1	1	0	0	0	0	1	2	0
Eastern	56	1	46	1.69	16.1059	1	0	0	0	1	3	1	1	1	1	0	1	1	2	1
Eastern	92	2	44	1.69	15.4056	1	0	0	0	1	4	1	0	0	0	1	0	0	0	2
Eastern	53	1	48	1.82	14.491	1	0	0	0	1	3	1	0	1	1	0	0	1	2	6
Eastern	42	1	50	1.66	18.1449	1	0	0	0	1	2	1	1	0	0	0	0	1	2	0
Eastern	64	1	52	1.59	20.5688	1	0	1	1	1	2	1	1	1	1	0	0	1	2	1
Eastern	56	1	32	1.72	10.8167	1	0	0	1	1	3	1	1	1	1	0	0	1	2	7
Eastern	40	1	40	1.69	14.0051	1	0	0	1	1	2	1	1	0	0	0	1	1	2	0
Eastern	34	1	62	1.62	23.6244	1	0	1	0	1	2	1	1	0	0	0	1	1	2	6
Eastern	22	1	38	1.71	12.9955	1	0	0	0	2	3	1	1	1	1	1	0	1	2	2
Eastern	30	1	46.5	1.65	17.0799	1	0	0	0	1	2	1	0	0	0	0	0	0	0	1
Eastern	34	2	47	1.7	16.263	1	0	0	0	1	4	1	1	0	0	1	0	1	2	0
Eastern	37	1	37	1.71	12.6535	1	0	0	0	1	4	1	1	0	1	0	0	1	2	0
Eastern	74	1	38	1.61	14.6599	1	0	0	0	1	1	1	1	0	0	0	0	1	2	1
Eastern	37	1	36	1.62	13.7174	1	0	0	0	1	2	1	1	1	1	0	0	1	2	0
Eastern	44	1	58	1.71	19.8352	1	0	1	1	1	2	1	1	0	1	1	0	1	2	0
Eastern	28	2	34	1.6	13.2812	1	0	0	0	1	3	1	1	0	0	0	0	1	2	0
Eastern	66	1	71	1.78	22.4088	1	0	1	0	1	3	1	0	0	0	0	0	1	2	2
Eastern	46	2	63.9	1.64	23.7582	1	0	1	1	1	4	1	0	0	0	1	0	0	0	0
Eastern	45	1	48	1.7	16.609	1	0	0	1	1	4	1	1	1	1	1	0	1	2	0
Eastern	57	1	32	1.73	10.692	1	0	0	1	1	1	1	1	1	1	0	1	1	2	0
Eastern	42	1	43	1.62	16.3847	1	0	0	1	1	2	1	1	1	1	0	0	0	0	5
Eastern	45	1	64	1.76	20.6612	1	0	1	1	2	2	1	1	1	0	0	0	1	2	0
Eastern	39	2	50	1.58	20.0288	1	0	1	0	1	3	1	1	0	0	1	0	1	2	7
Eastern	59	1	68	1.77	21.7051	1	0	1	0	1	3	1	1	1	1	0	0	1	2	1
Eastern	29	1	57.8	1.73	19.3124	1	0	1	0	1	2	1	1	0	1	0	0	1	2	0
Eastern	45	1	47	1.74	15.5238	1	0	0	0	1	3	1	0	1	1	0	0	1	2	0
Eastern	44	1	44	1.6	17.1875	1	0	0	0	1	3	1	0	1	1	0	1	0	1	2
Eastern	27	1	57.5	1.74	18.9919	1	0	1	1	1	2	1	0	0	1	0	0	1	2	0
Eastern	31	1	53	1.68	18.7783	1	0	1	0	1	0	1	1	0	1	1	0	1	2	6
Eastern	9	1	22.5	1.27	13.95	1	0	0	0	1	3	1	1	0	0	1	0	1	2	2
Eastern	54	2	50	1.64	18.5901	1	0	1	0	1	4	1	1	0	0	1	1	1	2	0
Eastern	49	2	34	1.6	13.2812	1	0	0	1	1	3	1	1	0	0	1	1	1	2	0
Eastern	54	1	95	1.86	27.4598	1	1	1	0	1	3	1	0	0	1	0	0	1	2	0
Eastern	54	2	66	1.63	24.841	1	0	1	1	1	4	1	0	0	0	1	1	1	2	0
Eastern	54	1	68	1.72	22.9854	1	0	1	0	1	4	1	0	0	1	1	1	1	2	0
Eastern	32	2	37.5	1.64	13.9426	1	0	0	0	2	4	1	1	0	0	0	1	1	2	0
Eastern	39	2	50	1.58	20.0288	1	0	1	0	1	3	1	1	0	0	1	0	1	2	6
Eastern	38	1	48	1.72	16.225	1	0	0	0	1	3	1	1	0	1	1	0	1	2	0
Eastern	47	1	44	1.67	15.7768	1	0	0	0	1	2	1	1	0	0	0	1	1	2	2
Eastern	29	2	32	1.5	14.2222	1	0	0	0	2	4	1	0	0	0	0	0	1	2	0
Eastern	37	1	61	1.73	20.3816	1	0	1	0	1	2	1	0	1	1	1	0	1	2	0
Eastern	40	1	51.1	1.66	18.5441	1	0	1	1	1	3	1	0	0	0	0	0	1	2	2
Eastern	63	2	33.3	1.49	14.9993	1	0	0	1	1	2	1	0	0	0	0	0	1	2	0
Eastern	38	1	42	1.65	15.427	1	0	0	0	1	3	1	0	0	1	0	0	1	2	0
Eastern	59	2	53.1	1.5	23.6	1	0	1	0	1	4	1	0	0	1	1	0	0	0	0
Eastern	57	1	49	1.76	15.8187	1	0	0	1	1	2	1	1	0	0	1	1	0	1	0
Eastern	35	1	62	1.79	19.3502	1	0	1	0	1	2	1	1	1	1	0	0	0	0	1
Eastern	41	2	45	1.69	15.7558	1	0	0	1	1	3	1	1	1	1	1	0	1	2	1
Eastern	17	1	44	1.83	13.1386	1	0	0	0	1	1	1	0	0	0	0	0	1	2	7
Eastern	31	2	38	1.59	15.0311	1	0	0	1	1	1	1	1	0	0	1	0	1	2	2
Eastern	36	1	70	1.84	20.6758	1	0	1	1	1	1	1	1	1	1	1	0	1	2	0
Eastern	54	1	56	1.72	18.9292	1	0	1	1	1	3	1	1	0	1	0	0	1	2	6
Eastern	53	1	49	1.73	16.3721	1	0	0	0	1	2	1	1	0	0	0	0	1	2	1
Eastern	81	1	44	1.69	15.4056	1	0	0	1	1	1	1	1	1	0	1	0	1	2	0
Eastern	39	2	49	1.68	17.3611	1	0	0	1	1	2	1	1	0	0	1	0	1	2	6
Eastern	32	1	50	1.69	17.5064	1	0	0	1	1	0	1	1	0	1	1	0	1	2	1
Eastern	45	1	54	1.54	22.7694	1	0	1	1	1	3	1	1	0	1	1	0	1	2	2
Eastern	46	2	42	1.49	18.9181	1	0	1	0	1	2	1	0	0	0	1	0	1	2	1
Eastern	48	1	48	1.65	17.6309	1	0	0	1	1	2	1	0	0	0	0	0	1	2	1
Eastern	16	1	55	1.32	31.5657	1	1	1	0	1	2	0	0	0	0	0	0	1	2	6
Eastern	49	1	50	1.69	17.5064	0	0	0	1	1	4	0	0	0	1	1	0	0	0	6
Eastern	6	2	14	1.15	10.586	0	0	0	0	1	3	0	0	0	0	0	0	0	0	1
Eastern	1	2	4.5	0.63	11.3379	0	0	0	0	1	4	0	0	0	0	0	0	0	0	1
Eastern	51	1	54	1.65	19.8347	0	0	1	1	1	2	0	0	0	1	0	0	1	2	0
Eastern	22	1	54	1.67	19.3625	0	0	1	0	2	3	0	0	0	0	0	0	0	0	0
Eastern	13	2	25	1.35	13.7174	0	0	0	0	1	2	0	0	0	0	0	0	0	0	1
Eastern	48	1	49	1.65	17.9982	0	0	0	1	1	4	0	0	0	1	0	0	0	0	0
Eastern	20	1	51	1.68	18.0697	0	0	0	0	1	2	0	0	0	0	0	0	0	0	0
Eastern	68	1	54	1.63	20.3244	0	0	1	1	1	4	0	0	0	0	1	0	0	0	0
Eastern	16	2	35	1.42	17.3577	0	0	0	0	1	2	0	0	0	0	1	0	0	0	1
Eastern	32	1	59	1.69	20.6575	0	0	1	1	1	1	0	0	1	1	0	0	0	0	1
Eastern	32	1	52	1.65	19.1001	0	0	1	0	1	0	0	0	0	1	1	0	0	0	1
Eastern	16	1	55	1.32	31.5657	0	1	1	0	1	2	0	0	0	0	0	0	1	2	6
Eastern	49	1	50	1.69	17.5064	0	0	0	1	1	4	0	0	0	1	1	0	0	0	6
Eastern	6	2	14	1.55	5.82726	0	0	0	0	1	3	0	0	0	0	0	0	0	0	1
Eastern	1	2	4.5	1.64	1.67311	0	0	0	0	1	4	0	0	0	0	0	0	0	0	1
Eastern	51	1	54	1.65	19.8347	0	0	1	1	1	2	0	0	0	1	0	0	1	2	0
Eastern	22	1	54	1.67	19.3625	0	0	1	0	2	3	0	0	0	0	0	0	0	0	0
Eastern	13	2	25	1.35	13.7174	0	0	0	0	1	2	0	0	0	0	0	0	0	0	1
Eastern	48	1	49	1.65	17.9982	0	0	0	1	1	4	0	0	0	1	0	0	0	0	0
Eastern	20	1	51	1.68	18.0697	0	0	0	0	1	2	0	0	0	0	0	0	0	0	0
Eastern	68	1	54	1.63	20.3244	0	0	1	1	1	4	0	0	0	0	1	0	0	0	0
Eastern	16	2	35	1.42	17.3577	0	0	0	0	1	2	0	0	0	0	1	0	0	0	1
Eastern	32	1	59	1.69	20.6575	0	0	1	1	1	1	0	0	1	1	0	0	0	0	1
Eastern	32	1	52	1.65	19.1001	0	0	1	0	1	0	0	0	0	1	1	0	0	0	1
Eastern	16	1	55	1.32	31.5657	0	1	1	0	1	2	0	0	0	0	0	0	1	2	6
Eastern	49	1	50	1.69	17.5064	0	0	0	1	1	4	0	0	0	1	1	0	0	0	6
Eastern	6	2	14	1.15	10.586	0	0	0	0	1	3	0	0	0	0	0	0	0	0	1
Eastern	1	2	4.5	0.63	11.3379	0	0	0	0	1	4	0	0	0	0	0	0	0	0	1
Eastern	51	1	54	1.65	19.8347	0	0	1	1	1	2	0	0	0	1	0	0	1	2	0
Eastern	22	1	54	1.67	19.3625	0	0	1	0	2	3	0	0	0	0	0	0	0	0	0
Eastern	13	2	25	1.35	13.7174	0	0	0	0	1	2	0	0	0	0	0	0	0	0	1
Eastern	48	1	49	1.65	17.9982	0	0	0	1	1	4	0	0	0	1	0	0	0	0	0
Eastern	20	1	51	1.68	18.0697	0	0	0	0	1	2	0	0	0	0	0	0	0	0	0
Eastern	68	1	54	1.63	20.3244	0	0	1	1	1	4	0	0	0	0	1	0	0	0	0
Eastern	16	2	35	1.42	17.3577	0	0	0	0	1	2	0	0	0	0	1	0	0	0	1
Eastern	32	1	59	1.69	20.6575	0	0	1	1	1	1	0	0	1	1	0	0	0	0	1
Eastern	32	1	52	1.65	19.1001	0	0	1	0	1	0	0	0	0	1	1	0	0	0	1
Eastern	16	1	55	1.32	31.5657	0	1	1	0	1	2	0	0	0	0	0	0	1	2	6
Eastern	49	1	50	1.69	17.5064	0	0	0	1	1	4	0	0	0	1	1	0	0	0	6
Eastern	6	2	14	1.15	10.586	0	0	0	0	1	3	0	0	0	0	0	0	0	0	1
Eastern	1	2	4.5	0.63	11.3379	0	0	0	0	1	4	0	0	0	0	0	0	0	0	1
Eastern	51	1	54	1.65	19.8347	0	0	1	1	1	2	0	0	0	1	0	0	1	2	0
Eastern	22	1	54	1.67	19.3625	0	0	1	0	2	3	0	0	0	0	0	0	0	0	0
Eastern	13	2	25	1.35	13.7174	0	0	0	0	1	2	0	0	0	0	0	0	0	0	1
Eastern	48	1	49	1.65	17.9982	0	0	0	1	1	4	0	0	0	1	0	0	0	0	0
Eastern	20	1	51	1.68	18.0697	0	0	0	0	1	2	0	0	0	0	0	0	0	0	0
Eastern	68	1	54	1.63	20.3244	0	0	1	1	1	4	0	0	0	0	1	0	0	0	0
Eastern	16	2	35	1.42	17.3577	0	0	0	0	1	2	0	0	0	0	1	0	0	0	1
Eastern	32	1	59	1.69	20.6575	0	0	1	1	1	1	0	0	1	1	0	0	0	0	1
Eastern	32	1	52	1.65	19.1001	0	0	1	0	1	0	0	0	0	1	1	0	0	0	1
Eastern	16	1	55	1.32	31.5657	0	1	1	0	1	2	0	0	0	0	0	0	1	2	6
Eastern	49	1	50	1.69	17.5064	0	0	0	1	1	4	0	0	0	1	1	0	0	0	6
Eastern	6	2	14	1.2	9.72222	0	0	0	0	1	3	0	0	0	0	0	0	0	0	1
Eastern	1	1	4.5	0.67	10.0245	0	0	0	0	1	4	0	0	0	0	0	0	0	0	1
Eastern	51	1	54	1.65	19.8347	0	0	1	1	1	2	0	0	0	1	0	0	1	0	0
Eastern	22	1	54	1.67	19.3625	0	0	1	0	2	3	0	0	0	0	0	0	0	0	0
Eastern	13	2	25	1.35	13.7174	0	0	0	0	1	2	0	0	0	0	0	0	0	0	1
Eastern	48	1	49	1.65	17.9982	0	0	0	1	1	4	0	0	0	1	0	0	0	0	0
Eastern	20	1	51	1.68	18.0697	0	0	0	0	1	2	0	0	0	0	0	0	0	0	0
Eastern	68	1	54	1.63	20.3244	0	0	1	1	1	4	0	0	0	0	1	0	0	0	0
Eastern	16	2	35	1.42	17.3577	0	0	0	0	1	2	0	0	0	0	1	0	0	0	1
Eastern	32	1	59	1.69	20.6575	0	0	1	1	1	1	0	0	1	1	0	0	0	0	1
Eastern	32	1	52	1.65	19.1001	0	0	1	0	1	0	0	0	0	1	1	0	0	0	1
Eastern	16	1	55	1.32	31.5657	0	1	1	0	1	2	0	0	0	0	0	0	1	2	6
Eastern	49	1	50	1.69	17.5064	0	0	0	1	1	4	0	0	0	1	1	0	0	0	6
Eastern	6	2	14	1.25	8.96	0	0	0	0	1	3	0	0	0	0	0	0	0	0	1
Eastern	1	2	4.5	0.68	9.73183	0	0	0	0	1	4	0	0	0	0	0	0	0	0	1
Eastern	51	1	54	1.65	19.8347	0	0	1	1	1	2	0	0	0	1	0	0	1	2	0
Eastern	22	1	54	1.67	19.3625	0	0	1	0	2	3	0	0	0	0	0	0	0	0	0
Eastern	13	2	25	1.35	13.7174	0	0	0	0	1	2	0	0	0	0	0	0	0	0	1
Eastern	48	1	49	1.65	17.9982	0	0	0	1	1	4	0	0	0	1	0	0	0	0	0
Eastern	20	1	51	1.68	18.0697	0	0	0	0	1	2	0	0	0	0	0	0	0	0	0
Eastern	68	1	54	1.63	20.3244	0	0	1	1	1	4	0	0	0	0	1	0	0	0	0
Eastern	16	2	35	1.42	17.3577	0	0	0	0	1	2	0	0	0	0	1	0	0	0	1
Eastern	32	1	59	1.69	20.6575	0	0	1	1	1	1	0	0	1	1	0	0	0	0	1
Eastern	32	1	52	1.65	19.1001	0	0	1	0	1	0	0	0	0	1	1	0	0	0	1
Eastern	16	1	55	1.32	31.5657	0	1	1	0	1	2	0	0	0	0	0	0	1	2	6
Eastern	49	1	50	1.69	17.5064	0	0	0	1	1	4	0	0	0	1	1	0	0	0	6
Eastern	6	2	14	1.25	8.96	0	0	0	0	1	3	0	0	0	0	0	0	0	0	1
Eastern	1	1	4.5	0.7	9.18367	0	0	0	0	1	4	0	0	0	0	0	0	0	0	1
Eastern	51	1	54	1.65	19.8347	0	0	1	1	1	2	0	0	0	1	0	0	1	2	0
Eastern	22	1	54	1.67	19.3625	0	0	1	0	2	3	0	0	0	0	0	0	0	0	0
Eastern	13	2	25	1.35	13.7174	0	0	0	0	1	2	0	0	0	0	0	0	0	0	1
Eastern	48	1	49	1.65	17.9982	0	0	0	1	1	4	0	0	0	1	0	0	0	0	0
Eastern	20	1	51	1.68	18.0697	0	0	0	0	1	2	0	0	0	0	0	0	0	0	0
Eastern	68	1	54	1.63	20.3244	0	0	1	1	1	4	0	0	0	0	1	0	0	0	0
Eastern	16	2	35	1.42	17.3577	0	0	0	0	1	2	0	0	0	0	1	0	0	0	1
Eastern	32	1	59	1.69	20.6575	0	0	1	1	1	1	0	0	1	1	0	0	0	0	1
Eastern	32	1	52	1.65	19.1001	0	0	1	0	1	0	0	0	0	1	1	0	0	0	1
Eastern	16	1	55	1.32	31.5657	0	1	0	0	1	2	0	0	0	0	0	0	1	2	6
Eastern	49	1	50	1.69	17.5064	0	0	0	1	1	4	0	0	0	1	1	0	0	0	6
Eastern	6	2	14	1.25	8.96	0	0	0	0	1	3	0	0	0	0	0	0	0	0	1
Eastern	1	2	4.5	0.68	9.73183	0	0	0	0	1	4	0	0	0	0	0	0	0	0	1
Eastern	51	1	54	1.65	19.8347	0	0	1	1	1	2	0	0	0	1	0	0	1	2	0
Eastern	22	1	54	1.67	19.3625	0	0	1	0	2	3	0	0	0	0	0	0	0	0	0
Eastern	13	2	25	1.35	13.7174	0	0	0	0	1	2	0	0	0	0	0	0	0	0	1
Eastern	48	1	49	1.65	17.9982	0	0	0	1	1	4	0	0	0	1	0	0	0	0	0
Eastern	20	1	51	1.68	18.0697	0	0	0	0	1	2	0	0	0	0	0	0	0	0	0
Eastern	68	1	54	1.63	20.3244	0	0	1	1	1	4	0	0	0	0	1	0	0	0	0
Eastern	16	2	35	1.42	17.3577	0	0	1	0	1	2	0	0	0	0	1	0	0	0	1
Eastern	32	1	59	1.69	20.6575	0	0	1	1	1	1	0	0	1	1	0	0	0	0	1
Eastern	32	1	52	1.65	19.1001	0	0	1	0	1	0	0	0	0	1	1	0	0	0	1
Eastern	16	1	55	1.32	31.5657	0	1	1	0	1	2	0	0	0	0	0	0	1	2	6
Eastern	49	1	50	1.69	17.5064	0	0	0	1	1	4	0	0	0	1	1	0	0	0	6
Eastern	6	2	14	1.27	8.68002	0	0	0	0	1	3	0	0	0	0	0	0	0	0	1
Eastern	1	2	4.5	0.7	9.18367	0	0	0	0	1	4	0	0	0	0	0	0	0	0	1
Eastern	51	1	54	1.65	19.8347	0	0	1	1	1	2	0	0	0	1	0	0	1	2	0
Eastern	22	1	54	1.67	19.3625	0	0	1	0	2	3	0	0	0	0	0	0	0	0	0
Eastern	13	2	25	1.35	13.7174	0	0	0	0	1	2	0	0	0	0	0	0	0	0	1
Eastern	48	1	49	1.65	17.9982	0	0	0	1	1	4	0	0	0	1	0	0	0	0	0
Eastern	20	1	51	1.68	18.0697	0	0	0	0	1	2	0	0	0	0	0	0	0	0	0
Eastern	68	1	54	1.63	20.3244	0	0	1	1	1	4	0	0	0	0	1	0	0	0	0
Eastern	16	2	35	1.42	17.3577	0	0	0	0	1	2	0	0	0	0	1	0	0	0	1
Eastern	32	1	59	1.69	20.6575	0	0	1	1	1	1	0	0	1	1	0	0	0	0	1
Eastern	32	1	52	1.65	19.1001	0	0	1	0	1	0	0	0	0	1	1	0	0	0	1
Eastern	16	1	55	1.32	31.5657	0	1	0	0	1	2	0	0	0	0	0	0	1	2	6
Eastern	49	1	50	1.69	17.5064	0	0	0	1	1	4	0	0	0	1	1	0	0	0	6
Eastern	6	2	14	1.35	7.68176	0	0	0	0	1	3	0	0	0	0	0	0	0	0	1
Eastern	1	2	4.5	0.84	6.37755	0	0	0	0	1	4	0	0	0	0	0	0	0	0	1
Eastern	51	1	54	1.65	19.8347	0	0	1	1	1	2	0	0	0	1	0	0	1	2	0
Eastern	22	1	54	1.67	19.3625	0	0	1	0	2	3	0	0	0	0	0	0	0	0	0
Eastern	13	2	25	1.35	13.7174	0	0	0	0	1	2	0	0	0	0	0	0	0	0	1
Eastern	48	1	49	1.65	17.9982	0	0	0	1	1	4	0	0	0	1	0	0	0	0	0
Eastern	20	1	51	1.68	18.0697	0	0	0	0	1	2	0	0	0	0	0	0	0	0	0
Eastern	68	1	54	1.63	20.3244	0	0	1	1	1	4	0	0	0	0	1	0	0	0	0
Eastern	16	2	35	1.42	17.3577	0	0	0	0	1	2	0	0	0	0	1	0	0	0	1
Eastern	32	1	59	1.69	20.6575	0	0	1	1	1	1	0	0	1	1	0	0	0	0	1
Eastern	32	1	52	1.65	19.1001	0	0	1	0	1	0	0	0	0	1	1	0	0	0	1
Eastern	16	1	55	1.32	31.5657	0	1	0	0	1	2	0	0	0	0	0	0	1	2	6
Eastern	49	1	50	1.69	17.5064	0	0	0	1	1	4	0	0	0	1	1	0	0	0	6
Eastern	6	2	14	1.45	6.65874	0	0	0	0	1	3	0	0	0	0	0	0	0	0	1
Eastern	1	1	4.5	0.9	5.55556	0	0	0	0	1	4	0	0	0	0	1	0	0	0	1
Eastern	51	1	54	1.65	19.8347	0	0	1	1	1	2	0	0	0	1	1	0	1	2	0
Eastern	22	1	54	1.67	19.3625	0	0	1	0	2	3	0	0	0	0	1	0	0	0	0
Eastern	13	2	25	1.35	13.7174	0	0	0	0	1	2	0	0	0	0	1	0	0	0	1
Eastern	48	1	49	1.65	17.9982	0	0	0	1	1	4	0	0	0	1	1	0	0	0	0
Eastern	20	1	51	1.68	18.0697	0	0	0	0	1	2	0	0	0	0	1	0	0	0	0
Eastern	68	1	54	1.63	20.3244	0	0	1	1	1	4	0	0	0	0	0	0	0	0	0
Eastern	16	2	35	1.42	17.3577	0	0	0	0	1	2	0	0	0	0	1	0	0	0	1
Eastern	32	1	59	1.69	20.6575	0	0	1	1	1	1	0	0	1	1	0	0	0	0	1
Eastern	32	1	52	1.65	19.1001	0	0	1	0	1	0	0	0	0	1	1	0	0	0	1
Eastern	16	1	55	1.32	31.5657	0	1	1	0	1	2	0	0	0	0	0	0	1	2	6
Eastern	49	1	50	1.69	17.5064	0	0	0	1	1	4	0	0	0	1	1	0	0	0	6
Eastern	6	2	14	1.15	10.586	0	0	0	0	1	3	0	0	0	0	0	0	0	0	1
Eastern	1	2	4.5	0.64	10.9863	0	0	0	0	1	4	0	0	0	0	0	0	0	0	1
Eastern	51	1	54	1.65	19.8347	0	0	1	1	1	2	0	0	0	1	0	0	1	2	0
Eastern	22	1	54	1.67	19.3625	0	0	1	0	2	3	0	0	0	0	0	0	0	0	0
Eastern	13	2	25	1.35	13.7174	0	0	0	0	1	2	0	0	0	0	0	0	0	0	1
Eastern	48	1	49	1.65	17.9982	0	0	0	1	1	4	0	0	0	1	0	0	0	0	0
Eastern	20	1	51	1.68	18.0697	0	0	0	0	1	2	0	0	0	0	0	0	0	0	0
Eastern	68	1	54	1.63	20.3244	0	0	1	1	1	4	0	0	0	0	1	0	0	0	0
Eastern	16	2	35	1.42	17.3577	0	0	0	0	1	2	0	0	0	0	1	0	0	0	1
Eastern	32	1	59	1.69	20.6575	0	0	1	1	1	1	0	0	1	1	0	0	0	0	1
Eastern	32	1	52	1.65	19.1001	0	0	1	0	1	0	0	0	0	1	1	0	0	0	1
Eastern	16	1	55	1.32	31.5657	0	1	1	0	1	2	0	0	0	0	0	0	1	2	6
Eastern	49	1	50	1.69	17.5064	0	0	0	1	1	4	0	0	0	1	1	0	0	0	6
Eastern	6	2	14	1.25	8.96	0	0	0	0	1	3	0	0	0	0	0	0	0	0	1
Eastern	1	2	4.5	0.9	5.55556	0	0	0	0	1	4	0	0	0	0	0	0	0	0	1
Eastern	51	1	54	1.65	19.8347	0	0	1	1	1	2	0	0	0	1	0	0	1	2	0
Eastern	22	1	54	1.67	19.3625	0	0	1	0	2	3	0	0	0	0	0	0	0	0	0
Eastern	13	2	25	1.35	13.7174	0	0	0	0	1	2	0	0	0	0	0	0	0	0	1
Eastern	48	1	49	1.65	17.9982	0	0	0	1	1	4	0	0	0	1	0	0	0	0	0
Eastern	20	1	51	1.68	18.0697	0	0	0	0	1	2	0	0	0	0	0	0	0	0	0
Eastern	68	1	54	1.63	20.3244	0	0	1	1	1	4	0	0	0	0	1	0	0	0	0
Eastern	16	2	35	1.42	17.3577	0	0	0	0	1	2	0	0	0	0	1	0	0	0	1
Eastern	32	1	59	1.69	20.6575	0	0	1	1	1	1	0	0	1	1	0	0	0	0	1
Eastern	32	1	52	1.65	19.1001	0	0	1	0	1	0	0	0	0	1	1	0	0	0	1
Eastern	16	1	55	1.32	31.5657	0	1	1	0	1	2	0	0	0	0	0	0	1	2	6
Eastern	49	1	50	1.69	17.5064	0	0	0	1	1	4	0	0	0	1	1	0	0	0	6
Eastern	6	2	14	1.15	10.586	0	0	0	0	1	3	0	0	0	0	0	0	0	0	1
Eastern	1	2	4.5	0.63	11.3379	0	0	0	0	1	4	0	0	0	0	0	0	0	0	1
Eastern	51	1	54	1.65	19.8347	0	0	1	1	1	2	0	0	0	1	0	0	0	0	0
Eastern	22	1	54	1.67	19.3625	0	0	1	0	2	3	0	0	0	0	0	0	0	0	0
Eastern	13	2	25	1.35	13.7174	0	0	0	0	1	2	0	0	0	0	0	0	0	0	1
Eastern	48	1	49	1.65	17.9982	0	0	0	1	1	4	0	0	0	1	0	0	0	0	0
Eastern	20	1	51	1.68	18.0697	0	0	0	0	1	2	0	0	0	0	0	0	0	0	0
Eastern	68	1	54	1.63	20.3244	0	0	1	1	1	4	0	0	0	0	1	0	0	0	0
Eastern	16	2	35	1.42	17.3577	0	0	0	0	1	2	0	0	0	0	1	0	0	0	1
Eastern	32	1	59	1.69	20.6575	0	0	1	1	1	1	0	0	1	1	0	0	0	0	1
Eastern	32	1	52	1.65	19.1001	0	0	1	0	1	0	0	0	0	1	1	0	0	0	1
Eastern	16	1	55	1.32	31.5657	0	1	1	0	1	2	0	0	0	0	0	0	0	0	6
Eastern	49	1	50	1.69	17.5064	0	0	0	1	1	4	0	0	0	1	1	0	0	0	6
Eastern	6	2	14	1.15	10.586	0	0	0	0	1	3	0	0	0	0	0	0	0	0	1
Eastern	1	2	4.5	0.85	6.22837	0	0	0	0	1	4	0	0	0	0	0	0	0	0	1
Eastern	51	1	54	1.65	19.8347	0	0	1	1	1	2	0	0	0	1	0	0	1	2	0
Eastern	22	1	54	1.67	19.3625	0	0	1	0	2	3	0	0	0	0	0	0	0	0	0
Eastern	13	2	25	1.35	13.7174	0	0	0	0	1	2	0	0	0	0	0	0	0	0	1
Eastern	48	1	49	1.65	17.9982	0	0	0	1	1	4	0	0	0	1	0	0	0	0	0
Eastern	20	1	51	1.68	18.0697	0	0	0	0	1	2	0	0	0	0	0	0	0	0	0
Eastern	68	1	54	1.63	20.3244	0	0	1	1	1	4	0	0	0	0	1	0	0	0	0
Eastern	16	2	35	1.42	17.3577	0	0	0	0	1	2	0	0	0	0	1	0	0	0	1
Eastern	32	1	59	1.69	20.6575	0	0	1	1	1	1	0	0	1	1	0	0	0	0	1
Eastern	32	1	52	1.65	19.1001	0	0	1	0	1	0	0	0	0	1	1	0	0	0	1
Eastern	16	1	55	1.32	31.5657	0	1	1	0	1	2	0	0	0	0	0	0	0	0	6
Eastern	49	1	50	1.69	17.5064	0	0	0	1	1	4	0	0	0	1	1	0	0	0	6
Eastern	6	2	14	1.5	6.22222	0	0	0	0	1	3	0	0	0	0	0	0	0	0	1
Eastern	1	2	4.5	0.65	10.6509	0	0	0	0	1	4	0	0	0	0	0	0	0	0	1
Eastern	51	1	54	1.65	19.8347	0	0	1	1	1	2	0	0	0	1	0	0	0	0	0
Eastern	22	1	54	1.67	19.3625	0	0	1	0	2	3	0	0	0	0	0	0	0	0	0
Eastern	13	2	25	1.35	13.7174	0	0	0	0	1	2	0	0	0	0	0	0	0	0	1
Eastern	48	1	49	1.65	17.9982	0	0	0	1	1	4	0	0	0	1	0	0	0	0	0
Eastern	20	1	51	1.68	18.0697	0	0	0	0	1	2	0	0	0	0	0	0	0	0	0
Eastern	68	1	54	1.63	20.3244	0	0	1	1	1	4	0	0	0	0	1	0	0	0	0
Eastern	16	2	35	1.42	17.3577	0	0	0	0	1	2	0	0	0	0	1	0	0	0	1
Eastern	32	1	59	1.69	20.6575	0	0	1	1	1	1	0	0	1	1	0	0	0	0	1
Eastern	32	1	52	1.65	19.1001	0	0	1	0	1	0	0	0	0	1	1	0	0	0	1
Eastern	16	1	55	1.32	31.5657	0	1	1	0	1	2	0	0	0	0	0	0	0	0	6
Eastern	49	1	50	1.69	17.5064	0	0	0	1	1	4	0	0	0	1	1	0	0	0	6
Eastern	6	2	14	1.55	5.82726	0	0	0	0	1	3	0	0	0	0	0	0	0	0	1
Eastern	1	2	4.5	0.68	9.73183	0	0	0	0	1	4	0	0	0	0	0	0	0	0	1
Eastern	51	1	54	1.65	19.8347	0	0	1	1	1	2	0	0	0	1	0	0	0	0	0
Eastern	22	1	54	1.67	19.3625	0	0	1	0	2	3	0	0	0	0	0	0	0	0	0
Eastern	13	2	25	1.35	13.7174	0	0	0	0	1	2	0	0	0	0	0	0	0	0	1
Eastern	48	1	49	1.65	17.9982	0	0	0	1	1	4	0	0	0	1	0	0	0	0	0
Eastern	20	1	51	1.68	18.0697	0	0	0	0	1	2	0	0	0	0	0	0	0	0	0
Eastern	68	1	54	1.63	20.3244	0	0	1	1	1	4	0	0	0	0	1	0	0	0	0
Eastern	16	2	35	1.42	17.3577	0	0	0	0	1	2	0	0	0	0	1	0	0	0	1
Eastern	32	1	59	1.69	20.6575	0	0	1	1	1	1	0	0	1	1	0	0	0	0	1
Eastern	32	1	52	1.65	19.1001	0	0	1	0	1	0	0	0	0	1	1	0	0	0	1
Eastern	16	1	55	1.32	31.5657	0	1	1	0	1	2	0	0	0	0	0	0	0	0	6
Eastern	49	1	50	1.69	17.5064	0	0	0	1	1	4	0	0	0	1	1	0	0	0	6
Eastern	6	2	14	1.25	8.96	0	0	0	0	1	3	0	0	0	0	0	0	0	0	1
Eastern	1	2	4.5	0.63	11.3379	0	0	0	0	1	4	0	0	0	0	0	0	0	0	1
Eastern	51	1	54	1.65	19.8347	0	0	1	1	1	2	0	0	0	1	0	0	1	2	0
Eastern	22	1	54	1.67	19.3625	0	0	1	0	2	3	0	0	0	0	0	0	0	0	0
Eastern	13	2	25	1.35	13.7174	0	0	0	0	1	2	0	0	0	0	0	0	0	0	1
Eastern	48	1	49	1.65	17.9982	0	0	0	1	1	4	0	0	0	1	0	0	0	0	0
Eastern	20	1	51	1.68	18.0697	0	0	0	0	1	2	0	0	0	0	0	0	0	0	0
Eastern	68	1	54	1.63	20.3244	0	0	1	1	1	4	0	0	0	0	1	0	0	0	0
Eastern	16	2	35	1.42	17.3577	0	0	0	0	1	2	0	0	0	0	1	0	0	0	1
Eastern	32	1	59	1.69	20.6575	0	0	1	1	1	1	0	0	1	1	0	0	0	0	1
Eastern	32	1	52	1.65	19.1001	0	0	1	0	1	0	0	0	0	1	1	0	0	0	1
Eastern	16	1	55	1.32	31.5657	0	1	1	0	1	2	0	0	0	0	0	0	1	2	6
Eastern	49	1	50	1.69	17.5064	0	0	0	1	1	4	0	0	0	1	1	0	0	0	6
Eastern	6	2	14	1.25	8.96	0	0	0	0	1	3	0	0	0	0	0	0	0	0	1
Eastern	1	2	4.5	0.9	5.55556	0	0	0	0	1	4	0	0	0	0	0	0	0	0	1
Eastern	51	1	54	1.65	19.8347	0	0	1	1	1	2	0	0	0	1	0	0	1	2	0
Eastern	22	1	54	1.67	19.3625	0	0	1	0	2	3	0	0	0	0	0	0	0	0	0
Eastern	13	2	25	1.35	13.7174	0	0	0	0	1	2	0	0	0	0	0	0	0	0	1
Eastern	48	1	49	1.65	17.9982	0	0	0	1	1	4	0	0	0	1	0	0	0	0	0
Eastern	20	1	51	1.68	18.0697	0	0	0	0	1	2	0	0	0	0	0	0	0	0	0
Eastern	68	1	54	1.63	20.3244	0	0	1	1	1	4	0	0	0	0	1	0	0	0	0
Eastern	16	2	35	1.42	17.3577	0	0	0	0	1	2	0	0	0	0	1	0	0	0	1
Eastern	32	1	59	1.69	20.6575	0	0	1	1	1	1	0	0	1	1	0	0	0	0	1
Eastern	32	1	52	1.65	19.1001	0	0	1	0	1	0	0	0	0	1	1	0	0	0	1
Eastern	16	1	55	1.32	31.5657	0	1	1	0	1	2	0	0	0	0	0	0	1	2	6
Eastern	49	1	50	1.69	17.5064	0	0	0	1	1	4	0	0	0	1	1	0	0	0	6
Eastern	6	2	14	1.15	10.586	0	0	0	0	1	3	0	0	0	0	0	0	0	0	1
Eastern	1	2	4.5	0.65	10.6509	0	0	0	0	1	4	0	0	0	0	0	0	0	0	1
Eastern	51	1	54	1.65	19.8347	0	0	1	1	1	2	0	0	0	1	0	0	1	2	0
Eastern	22	1	54	1.67	19.3625	0	0	1	0	2	3	0	0	0	0	0	0	0	0	0
Eastern	13	2	25	1.35	13.7174	0	0	0	0	1	2	0	0	0	0	0	0	0	0	1
Eastern	48	1	49	1.65	17.9982	0	0	0	1	1	4	0	0	0	1	0	0	0	0	0
Eastern	20	1	51	1.68	18.0697	0	0	0	0	1	2	0	0	0	0	0	0	0	0	0
Eastern	68	1	54	1.63	20.3244	0	0	1	1	1	4	0	0	0	0	1	0	0	0	0
Eastern	16	2	35	1.42	17.3577	0	0	0	0	1	2	0	0	0	0	1	0	0	0	1
Eastern	32	1	59	1.69	20.6575	0	0	1	1	1	1	0	0	1	1	0	0	0	0	1
Eastern	32	1	52	1.65	19.1001	0	0	1	0	1	0	0	0	0	1	1	0	0	0	1
Eastern	16	2	35	1.42	17.3577	0	0	0	0	1	2	0	0	0	0	1	0	0	0	1
Eastern	32	1	59	1.69	20.6575	0	0	1	1	1	1	0	0	1	1	0	0	0	0	1
Eastern	32	1	52	1.65	19.1001	0	0	1	0	1	0	0	0	0	1	1	0	0	0	1
Eastern	16	1	55	1.32	31.5657	0	1	1	0	1	2	0	0	0	0	0	0	1	2	6
Eastern	49	1	50	1.69	17.5064	0	0	0	1	1	4	0	0	0	1	1	0	1	2	6
Eastern	6	2	14	1.25	8.96	0	0	0	0	1	3	0	0	0	0	0	0	0	0	1
Eastern	1	2	4.5	0.68	9.73183	0	0	0	0	1	4	0	0	0	0	0	0	1	2	1
Eastern	51	1	54	1.65	19.8347	0	0	1	1	1	2	0	0	0	1	0	0	1	2	0
Eastern	22	1	54	1.67	19.3625	0	0	1	0	2	3	0	0	0	0	0	0	0	0	0
Eastern	13	2	25	1.35	13.7174	0	0	0	0	1	2	0	0	0	0	0	0	0	0	1
Eastern	48	1	49	1.65	17.9982	0	0	0	1	1	4	0	0	0	1	0	0	0	0	0
Eastern	20	1	51	1.68	18.0697	0	0	0	0	1	2	0	0	0	0	0	0	0	0	0
Eastern	68	1	54	1.63	20.3244	0	0	1	1	1	4	0	0	0	0	1	0	0	0	0
Eastern	16	2	35	1.42	17.3577	0	0	0	0	1	2	0	0	0	0	1	0	0	0	1
Eastern	32	1	59	1.69	20.6575	0	0	1	1	1	1	0	0	1	1	0	0	0	0	1
Eastern	32	1	52	1.65	19.1001	0	0	1	0	1	0	0	0	0	1	1	0	0	0	1
Eastern	16	2	35	1.42	17.3577	0	0	0	0	1	2	0	0	0	0	1	0	0	0	1
Eastern	32	1	59	1.69	20.6575	0	0	1	1	1	1	0	0	1	1	0	0	0	0	1
Eastern	32	1	52	1.65	19.1001	0	0	1	0	1	0	0	0	0	1	1	0	0	0	1
Eastern	16	1	55	1.32	31.5657	0	1	1	0	1	2	0	0	0	0	0	0	1	2	6
Eastern	49	1	50	1.69	17.5064	0	0	0	1	1	4	0	0	0	1	1	0	0	0	6
Eastern	6	2	14	1.15	10.586	0	0	0	0	1	3	0	0	0	0	0	0	0	0	1
Eastern	1	1	4.5	0.65	10.6509	0	0	0	0	1	4	0	0	0	0	0	0	0	0	1
Eastern	51	1	54	1.65	19.8347	0	0	1	1	1	2	0	0	0	1	0	0	1	2	0
Eastern	22	1	54	1.67	19.3625	0	0	1	0	2	3	0	0	0	0	0	0	0	0	0
Eastern	13	2	25	1.35	13.7174	0	0	0	0	1	2	0	0	0	0	0	0	0	0	1
Eastern	48	1	49	1.65	17.9982	0	0	0	1	1	4	0	0	0	1	0	0	0	0	0
Eastern	20	1	51	1.68	18.0697	0	0	0	0	1	2	0	0	0	0	0	0	0	0	0
Eastern	68	1	54	1.64	20.0773	0	0	1	1	1	4	0	0	0	0	1	0	0	0	0
Eastern	16	2	35	1.42	17.3577	0	0	0	0	1	2	0	0	0	0	1	0	0	0	1
Eastern	32	1	59	1.69	20.6575	0	0	1	1	1	1	0	0	1	1	0	0	0	0	1
Eastern	32	1	52	1.65	19.1001	0	0	1	0	1	0	0	0	0	1	1	0	0	0	1
Eastern	16	2	35	1.42	17.3577	0	0	0	0	1	2	0	0	0	0	1	0	0	0	1
Eastern	32	1	59	1.69	20.6575	0	0	1	1	1	1	0	0	1	1	0	0	0	0	1
Eastern	32	1	52	1.65	19.1001	0	0	1	0	1	0	0	0	0	1	1	0	0	0	1
Eastern	16	1	55	1.32	31.5657	0	1	1	0	1	2	0	0	0	0	0	0	1	2	6
Eastern	49	1	50	1.69	17.5064	0	0	0	1	1	4	0	0	0	1	1	0	0	0	6
Eastern	6	2	14	1.25	8.96	0	0	0	0	1	3	0	0	0	0	0	0	0	0	1
Eastern	1	1	4.5	0.68	9.73183	0	0	0	0	1	4	0	0	0	0	0	0	0	0	1
Eastern	51	1	54	1.65	19.8347	0	0	1	1	1	2	0	0	0	1	0	0	1	2	0
Eastern	22	1	54	1.67	19.3625	0	0	1	0	2	3	0	0	0	0	0	0	1	2	0
Eastern	13	2	25	1.35	13.7174	0	0	0	0	1	2	0	0	0	0	0	0	0	0	1
Eastern	48	1	49	1.65	17.9982	0	0	0	1	1	4	0	0	0	1	0	0	0	0	0
Eastern	20	1	51	1.68	18.0697	0	0	0	0	1	2	0	0	0	0	0	0	0	0	0
Eastern	68	1	54	1.63	20.3244	0	0	1	1	1	4	0	0	0	0	1	0	0	0	0
Eastern	16	2	35	1.42	17.3577	0	0	0	0	1	2	0	0	0	0	1	0	0	0	1
Eastern	32	1	59	1.69	20.6575	0	0	1	1	1	1	0	0	1	1	0	0	0	0	1
Eastern	32	1	52	1.65	19.1001	0	0	1	0	1	0	0	0	0	1	1	0	0	0	1
Eastern	16	2	35	1.42	17.3577	0	0	0	0	1	2	0	0	0	0	1	0	0	0	1
Eastern	32	1	59	1.69	20.6575	0	0	1	1	1	1	0	0	1	1	0	0	0	0	1
Eastern	32	1	52	1.65	19.1001	0	0	1	0	1	0	0	0	0	1	1	0	0	0	1
Eastern	16	1	55	1.32	31.5657	0	1	1	0	1	2	0	0	0	0	0	0	1	2	6
Eastern	49	1	50	1.69	17.5064	0	0	0	1	1	4	0	0	0	1	1	0	0	0	6
Eastern	6	2	14	1.15	10.586	0	0	0	0	1	3	0	0	0	0	0	0	0	0	1
Eastern	1	2	4.5	0.63	11.3379	0	0	0	0	1	4	0	0	0	0	0	0	0	0	1
Eastern	51	1	54	1.65	19.8347	0	0	1	1	1	2	0	0	0	1	0	0	1	2	0
Eastern	22	1	54	1.67	19.3625	0	0	1	0	2	3	0	0	0	0	0	0	0	0	0
Eastern	13	2	25	1.35	13.7174	0	0	0	0	1	2	0	0	0	0	0	0	0	0	1
Eastern	48	1	49	1.65	17.9982	0	0	0	1	1	4	0	0	0	1	0	0	0	0	0
Eastern	20	1	51	1.68	18.0697	0	0	0	0	1	2	0	0	0	0	0	0	0	0	0
Eastern	68	1	54	1.63	20.3244	0	0	1	1	1	4	0	0	0	0	1	0	0	0	0
Eastern	16	2	35	1.42	17.3577	0	0	0	0	1	2	0	0	0	0	1	0	0	0	1
Eastern	32	1	59	1.69	20.6575	0	0	1	1	1	1	0	0	1	1	0	0	0	0	1
Eastern	32	1	52	1.65	19.1001	0	0	1	0	1	0	0	0	0	1	1	0	0	0	1
Eastern	16	2	35	1.42	17.3577	0	0	0	0	1	2	0	0	0	0	1	0	0	0	1
[truncated: 1,431 more rows]
